# Supplementary material for: IFRD1 promotes tumor cells “low-cost” survival under glutamine starvation via inhibiting histone H1.0 nucleophagy
Source: Cell Discov. 2024 May 28;10:57. doi: 10.1038/s41421-024-00668-x (PMC11130292; doi:10.1038/s41421-024-00668-x)
Supplement: Supplementary file 2 — Supplementary Table S1 [file 41421_2024_668_MOESM2_ESM.xlsx]

## Sheet: in vivo(29 hits)
	Fold Change					log10&z-score
	ctrl-1	ctrl-2	CB-839-1	CB-839-2		ctrl-1	ctrl-2	CB-839-1	CB-839-2
CYP1A1	0.22	0.47	0.06	0.1		0.367952	1.20886	-1.07134	-0.505469
ESCO1	5.45	5.03	8.59	8.06		-0.707508	-1.00376	0.973266	0.738004
IFRD1	4.63	4.37	7.33	7.28		-0.760073	-0.965774	0.875104	0.850742
TUBE1	4.1	3.81	6.92	6.87		-0.748586	-0.975917	0.873487	0.851015
TTN	0.05	0.06	0.12	0.11		-1.05965	-0.641075	0.950239	0.75048
IFT172	2.32	2.14	3.73	3.55		-0.716781	-0.999349	0.944592	0.771539
DGKE	2.93	2.8	5	4.61		-0.783605	-0.934568	0.994156	0.724017
PLEKHA1	3.01	3.06	4.88	5.05		-0.893688	-0.835786	0.804563	0.924912
PHIP	7.68	7.72	12.37	12.09		-0.875187	-0.85575	0.908302	0.822634
TGFB1	15.44	17.39	11.45	11.04		0.577052	1.10962	-0.761694	-0.924976
PABPC1L	6.08	6.1	15.27	14.89		-0.868992	-0.862719	0.889922	0.841789
EPHA2	1.9	2.55	1.55	1.4		0.203028	1.31579	-0.566946	-0.951869
MGAT4A	0.99	1.14	1.81	1.69		-1.08457	-0.606131	0.961672	0.729033
TSPAN15	8.42	8.92	5.33	5.65		0.750675	0.967592	-0.968754	-0.749512
TBC1D32	2.3	1.92	4.12	4.3		-0.629741	-1.07221	0.798586	0.903361
HINT2	18.21	17.55	11.81	12.87		0.937329	0.767915	-1.04984	-0.655402
CCND1	1.12	1.33	0.7	0.81		0.529747	1.115	-1.07091	-0.573843
ELOB	135.73	123.26	86.94	89.64		1.06601	0.636474	-0.9194	-0.783086
APOE	13.61	13.94	8.19	7.48		0.823666	0.896582	-0.722128	-0.998121
AGT	0.07	0.11	0.31	0.25		-1.15214	-0.50384	0.982259	0.673718
CNN2	7.14	8.95	5.54	4.52		0.407441	1.16671	-0.445177	-1.12898
CLTA	65.71	66.12	46.17	46.08		0.850866	0.881041	-0.86122	-0.870686
CST3	30.75	33.62	19.05	19.23		0.711751	1.00749	-0.875204	-0.844035
BID	8.82	8.58	6	5.82		0.925201	0.80198	-0.795568	-0.931613
CENPT	14.53	14.04	21.63	23.65		-0.792856	-0.920745	0.69038	1.02322
ACTN2	0.31	0.27	0.55	0.67		-0.686681	-1.00135	0.61925	1.06878
GCC2	2.93	3.41	5.17	4.89		-1.11576	-0.566074	0.941791	0.740045
HOOK1	4.13	4.03	8.14	7.89		-0.833866	-0.896691	0.905256	0.825302
RSRC2	11.47	11.96	19.51	19.45		-0.935649	-0.793466	0.869792	0.859323

## Sheet: in vitro(29 hits)
	Fold Change							log10&z-score
	Ctrl-1	Ctrl-2	Ctrl-3	Gln(-)-1	Gln(-)-2	Gln(-)-3		Ctrl-1	Ctrl-2	Ctrl-3	Gln(-)-1	Gln(-)-2	Gln(-)-3
CYP1A1	0.889815	0.607419	0.789327	1.11799	0.939073	1.21166		-0.0598303	-1.59532	-0.541768	0.85822	0.156861	1.18183
ESCO1	0.964223	0.807657	0.929013	1.03104	1.10098	1.26133		-0.277447	-1.43939	-0.521394	0.161909	0.592327	1.484
IFRD1	0.890169	0.828123	0.796696	1.12667	1.08866	1.1475		-0.514735	-0.954293	-1.18967	0.918675	0.709901	1.03012
TUBE1	0.969922	0.849834	0.974018	1.14482	1.15553	1.13303		-0.494149	-1.55802	-0.46023	0.840261	0.915188	0.756949
TTN	0.77279	0.783028	1.00508	1.11206	1.09427	1.03004		-1.29681	-1.2165	0.30691	0.924099	0.825706	0.456592
IFT172	0.768763	0.852352	0.960227	1.04302	1.0684	1.25651		-1.38743	-0.795319	-0.111691	0.362752	0.50068	1.431
DGKE	0.716726	0.875193	0.863728	1.11059	1.03667	1.21518		-1.48086	-0.449766	-0.51783	0.779797	0.424261	1.2444
PLEKHA1	0.888075	0.957873	0.87774	1.0595	1.14712	1.08578		-1.04495	-0.364772	-1.1502	0.54179	1.25613	0.762009
PHIP	0.831297	0.934511	0.837617	1.09033	1.15282	1.13857		-1.14593	-0.37023	-1.09573	0.651865	1.0212	0.938815
TGFB1	0.651061	0.821742	0.74359	1.30875	1.3306	1.17727		-1.26991	-0.521729	-0.842877	0.973836	1.02705	0.633628
PABPC1L	0.776529	0.95918	0.843449	1.13823	1.15701	1.03417		-1.40844	-0.0973569	-0.895379	0.964914	1.06643	0.36983
EPHA2	0.731056	0.874308	0.933575	1.07208	1.1242	1.0066		-1.66009	-0.514993	-0.0952808	0.789928	1.09376	0.386679
MGAT4A	0.799843	0.931939	0.94626	1.0867	1.15318	1.00546		-1.58241	-0.394896	-0.276424	0.798715	1.26002	0.194996
TSPAN15	0.73187	0.915691	0.963716	1.11144	1.06569	1.1184		-1.77301	-0.384623	-0.0678904	0.815768	0.55533	0.854422
TBC1D32	0.537843	0.961097	0.870065	1.17764	1.29512	1.19157		-1.81344	-0.0187634	-0.326399	0.609427	0.903398	0.645774
HINT2	1.06041	1.22917	1.09344	0.809244	0.805791	0.998392		0.418471	1.28721	0.59888	-1.17168	-1.19683	0.0639459
CCND1	1.04595	1.12191	1.25762	0.86374	0.892763	1.01439		0.149334	0.647837	1.45982	-1.21172	-0.976713	-0.0685551
ELOB	1.11226	1.13117	1.23545	0.87722	0.867599	1.0012		0.542713	0.659752	1.2718	-1.1051	-1.18165	-0.187517
APOE	1.19071	0.969747	1.13542	0.755383	0.762656	0.766397		1.26471	0.287526	1.03839	-0.901718	-0.856103	-0.832807
AGT	1.25958	1.14436	1.23747	0.845828	0.738537	0.786557		1.04689	0.649547	0.973542	-0.602421	-1.16423	-0.903324
CNN2	1.08982	1.07787	1.1511	0.877248	0.859018	0.857561		0.792742	0.712147	1.19249	-0.792696	-0.94614	-0.958548
CLTA	1.24432	1.21159	1.06632	0.804837	0.825489	0.859939		1.18099	1.04575	0.397742	-1.02967	-0.901129	-0.693685
CST3	1.05817	1.10016	1.07132	0.829001	0.848118	0.803502		0.786249	1.05249	0.87071	-0.88389	-0.727889	-1.09766
BID	1.30509	1.09008	1.06524	0.905829	0.782993	0.929432		1.50206	0.487205	0.357249	-0.556658	-1.37822	-0.41164
CENPT	1.26354	1.03942	1.20271	0.985569	0.795607	0.919777		1.2378	0.0988286	0.949997	-0.211532	-1.46054	-0.614549
ACTN2	1.28904	1.03899	1.19736	0.823225	0.893723	1.00947		1.32521	0.0537427	0.890221	-1.3187	-0.834249	-0.116224
GCC2	1.25132	1.02986	1.05819	0.918837	0.90102	0.934316		1.74065	0.165958	0.38534	-0.75623	-0.914541	-0.621172
HOOK1	1.21942	1.03284	1.0883	0.859093	0.877259	0.919244		1.50636	0.29787	0.678497	-1.04249	-0.890219	-0.550016
RSRC2	1.26019	1.0452	1.12867	0.90286	0.950825	0.969127		1.58298	0.0709942	0.692071	-1.11232	-0.693918	-0.539811

## Sheet: in vitro(FC>1.2or<0.8, P<0.05)
Accession	Protein Name	Gene Name	Description	GN/Ctrl	Coverage	t test p value	Unique Peptides	Peptides	PSMs	AAs	MW [kDa]	calc. pI	GN-1/REF	GN-2/REF	GN-3/REF	average GN	Ctrl-1/REF	Ctrl-2/REF	Ctrl-3/REF	average Ctrl
Q9Y6P5	Sestrin-1	SESN1	Sestrin-1 OS=Homo sapiens OX=9606 GN=SESN1 PE=1 SV=2 - [SESN1_HUMAN]	2.54988	3.05	0.00725459	1	1	1	492	56.5207	6.0874	1.66412	1.34902	1.14843	1.38719	0.401515	0.646543	0.584007	0.544022
Q6ZNB6	NF-X1-type zinc finger protein NFXL1	NFXL1	NF-X1-type zinc finger protein NFXL1 OS=Homo sapiens OX=9606 GN=NFXL1 PE=1 SV=2 - [NFXL1_HUMAN]	2.2685	1.21	0.0155814	1	1	1	911	101.27	8.41162	1.12477	1.62474	1.11835	1.28928	0.547822	0.682178	0.475028	0.568343
Q16651	Prostasin	PRSS8	Prostasin OS=Homo sapiens OX=9606 GN=PRSS8 PE=1 SV=1 - [PRSS8_HUMAN]	2.05131	5.83	0.00154011	2	2	2	343	36.4083	5.84619	1.26769	1.5067	1.56374	1.44604	0.75687	0.644495	0.713439	0.704935
Q16206	Ecto-NOX disulfide-thiol exchanger 2	ENOX2	Ecto-NOX disulfide-thiol exchanger 2 OS=Homo sapiens OX=9606 GN=ENOX2 PE=1 SV=2 - [ENOX2_HUMAN]	1.90825	4.59	0.0143657	1	1	2	610	70.037	5.94775	1.1842	1.7462	1.54099	1.49047	0.805259	0.851002	0.686934	0.781065
Q9BX10	GTP-binding protein 2	GTPBP2	GTP-binding protein 2 OS=Homo sapiens OX=9606 GN=GTPBP2 PE=1 SV=1 - [GTPB2_HUMAN]	1.89073	5.32	0.00250812	3	3	3	602	65.7271	8.04541	1.36301	1.40262	1.19769	1.3211	0.564173	0.756422	0.77559	0.698728
Q96LJ8	UBX domain-containing protein 10	UBXN10	UBX domain-containing protein 10 OS=Homo sapiens OX=9606 GN=UBXN10 PE=1 SV=1 - [UBX10_HUMAN]	1.82664	15.36	0.000354707	3	3	4	280	30.7917	8.6167	1.2463	1.39168	1.41362	1.35053	0.76605	0.719698	0.732307	0.739352
Q9Y5W8	Sorting nexin-13	SNX13	Sorting nexin-13 OS=Homo sapiens OX=9606 GN=SNX13 PE=1 SV=4 - [SNX13_HUMAN]	1.82203	2.07	0.0373414	1	1	1	968	112.117	6.58057	1.46872	1.52841	1.04242	1.34651	0.504957	0.777069	0.935028	0.739018
Q8TAA5	GrpE protein homolog 2, mitochondrial	GRPEL2	GrpE protein homolog 2, mitochondrial OS=Homo sapiens OX=9606 GN=GRPEL2 PE=1 SV=1 - [GRPE2_HUMAN]	1.8053	11.56	0.000315901	2	2	7	225	25.4154	7.72314	1.36218	1.37216	1.2583	1.33088	0.807816	0.689763	0.714039	0.737206
P36578	60S ribosomal protein L4	RPL4	60S ribosomal protein L4 OS=Homo sapiens OX=9606 GN=RPL4 PE=1 SV=5 - [RL4_HUMAN]	1.76602	57.38	0.0442045	31	32	127	427	47.6674	11.063	1.33181	1.43154	0.899882	1.22108	0.59455	0.85521	0.624529	0.69143
Q8WV24	Pleckstrin homology-like domain family A member 1	PHLDA1	Pleckstrin homology-like domain family A member 1 OS=Homo sapiens OX=9606 GN=PHLDA1 PE=1 SV=4 - [PHLA1_HUMAN]	1.73916	2.24	0.00913218	1	1	1	401	44.9881	9.89111	1.45153	1.34038	1.10251	1.29814	0.663249	0.850523	0.725483	0.746418
Q6PEY2	Tubulin alpha-3E chain	TUBA3E	Tubulin alpha-3E chain OS=Homo sapiens OX=9606 GN=TUBA3E PE=1 SV=2 - [TBA3E_HUMAN]	1.73037	41.78	0.00571104	1	13	182	450	49.8266	5.13525	1.55719	1.40696	1.32712	1.43042	0.908077	0.648273	0.923624	0.826658
P08243	Asparagine synthetase [glutamine-hydrolyzing]	ASNS	Asparagine synthetase [glutamine-hydrolyzing] OS=Homo sapiens OX=9606 GN=ASNS PE=1 SV=4 - [ASNS_HUMAN]	1.73012	51.69	0.00832781	25	25	65	561	64.3286	6.85889	1.29206	1.28567	1.03225	1.20332	0.580143	0.783508	0.722894	0.695515
P01137	Transforming growth factor beta-1 proprotein	TGFB1	Transforming growth factor beta-1 proprotein OS=Homo sapiens OX=9606 GN=TGFB1 PE=1 SV=2 - [TGFB1_HUMAN]	1.722	1.54	0.00148703	1	1	1	390	44.3128	8.52881	1.30875	1.3306	1.17727	1.27221	0.651061	0.821742	0.74359	0.738798
P78314	SH3 domain-binding protein 2	SH3BP2	SH3 domain-binding protein 2 OS=Homo sapiens OX=9606 GN=SH3BP2 PE=1 SV=2 - [3BP2_HUMAN]	1.72189	1.43	0.00430289	1	1	2	561	62.2041	7.78174	1.30134	1.38272	1.15949	1.28118	0.616974	0.783987	0.831211	0.744057
P06732	Creatine kinase M-type	CKM	Creatine kinase M-type OS=Homo sapiens OX=9606 GN=CKM PE=1 SV=2 - [KCRM_HUMAN]	1.70587	3.67	0.00738039	1	2	12	381	43.0739	7.25439	1.07341	1.2587	1.1829	1.17167	0.544601	0.693785	0.822151	0.686845
O60347	TBC1 domain family member 12	TBC1D12	TBC1 domain family member 12 OS=Homo sapiens OX=9606 GN=TBC1D12 PE=1 SV=3 - [TBC12_HUMAN]	1.69368	0.77	0.0146511	1	1	1	775	85.572	5.74463	1.23784	1.47729	1.07857	1.26457	0.649212	0.786143	0.804563	0.746639
O75460	Serine/threonine-protein kinase/endoribonuclease IRE1	ERN1	Serine/threonine-protein kinase/endoribonuclease IRE1 OS=Homo sapiens OX=9606 GN=ERN1 PE=1 SV=2 - [ERN1_HUMAN]	1.67036	1.23	0.00319229	1	2	4	977	109.666	6.41748	1.28011	1.49429	1.23564	1.33668	0.850493	0.751851	0.798367	0.800237
Q9UJM3	ERBB receptor feedback inhibitor 1	ERRFI1	ERBB receptor feedback inhibitor 1 OS=Homo sapiens OX=9606 GN=ERRFI1 PE=1 SV=1 - [ERRFI_HUMAN]	1.66991	8.87	0.0033796	3	3	6	462	50.5282	8.104	1.1937	1.26034	1.42711	1.29371	0.769413	0.697763	0.856984	0.77472
Q9C019	Tripartite motif-containing protein 15	TRIM15	Tripartite motif-containing protein 15 OS=Homo sapiens OX=9606 GN=TRIM15 PE=1 SV=1 - [TRI15_HUMAN]	1.65272	1.72	0.00173159	1	1	1	465	52.0792	5.56689	1.32565	1.47884	1.41041	1.40497	0.792788	0.787776	0.969725	0.850096
P49753	Acyl-coenzyme A thioesterase 2, mitochondrial	ACOT2	Acyl-coenzyme A thioesterase 2, mitochondrial OS=Homo sapiens OX=9606 GN=ACOT2 PE=1 SV=6 - [ACOT2_HUMAN]	1.62822	42.03	0.0234222	1	16	55	483	53.1847	8.47021	1.16454	1.2362	1.09433	1.16502	0.518419	0.930052	0.698093	0.715521
Q02952	A-kinase anchor protein 12	AKAP12	A-kinase anchor protein 12 OS=Homo sapiens OX=9606 GN=AKAP12 PE=1 SV=4 - [AKA12_HUMAN]	1.62693	17.12	0.00107236	17	17	19	1782	191.367	4.41162	1.33397	1.46726	1.2824	1.36121	0.891373	0.795065	0.823584	0.836674
P62995	Transformer-2 protein homolog beta	TRA2B	Transformer-2 protein homolog beta OS=Homo sapiens OX=9606 GN=TRA2B PE=1 SV=1 - [TRA2B_HUMAN]	1.60446	26.04	0.0434181	6	7	32	288	33.6456	11.2534	1.25282	1.37457	0.929335	1.18557	0.622863	0.882595	0.711316	0.738924
P08833	Insulin-like growth factor-binding protein 1	IGFBP1	Insulin-like growth factor-binding protein 1 OS=Homo sapiens OX=9606 GN=IGFBP1 PE=1 SV=1 - [IBP1_HUMAN]	1.6004	13.51	0.0154685	4	4	10	259	27.8853	5.18604	1.0809	1.02228	1.33917	1.14745	0.697305	0.654929	0.798697	0.716977
Q7Z403	Transmembrane channel-like protein 6	TMC6	Transmembrane channel-like protein 6 OS=Homo sapiens OX=9606 GN=TMC6 PE=1 SV=2 - [TMC6_HUMAN]	1.58435	1.99	0.0209068	1	1	1	805	89.9872	8.66064	1.43718	1.10254	1.20578	1.2485	0.801536	0.650635	0.911888	0.78802
P05121	Plasminogen activator inhibitor 1	SERPINE1	Plasminogen activator inhibitor 1 OS=Homo sapiens OX=9606 GN=SERPINE1 PE=1 SV=1 - [PAI1_HUMAN]	1.57986	25.87	0.0408235	7	7	10	402	45.031	7.1958	1.00469	1.005	1.36805	1.12591	0.612729	0.683217	0.84206	0.712669
P07305	Histone H1.0	H1-0	Histone H1.0 OS=Homo sapiens OX=9606 GN=H1F0 PE=1 SV=3 - [H10_HUMAN]	1.57448	53.09	0.0152755	13	14	65	194	20.8502	10.8433	1.25057	1.33968	1.04974	1.21333	0.769975	0.88719	0.654708	0.770624
O15525	Transcription factor MafG	MAFG	Transcription factor MafG OS=Homo sapiens OX=9606 GN=MAFG PE=1 SV=1 - [MAFG_HUMAN]	1.574	11.73	0.00604096	2	3	6	162	17.8387	10.0376	1.19304	1.21837	1.37455	1.26199	0.882449	0.67211	0.850759	0.801773
P15104	Glutamine synthetase	GLUL	Glutamine synthetase OS=Homo sapiens OX=9606 GN=GLUL PE=1 SV=4 - [GLNA_HUMAN]	1.56961	19.03	0.00022884	9	9	17	373	42.0373	6.88818	1.16197	1.16431	1.149	1.15842	0.711196	0.803749	0.69916	0.738035
Q9UMX3	Bcl-2-related ovarian killer protein	BOK	Bcl-2-related ovarian killer protein OS=Homo sapiens OX=9606 GN=BOK PE=1 SV=1 - [BOK_HUMAN]	1.56476	6.6	0.020413	1	1	3	212	23.2654	9.11475	1.28658	1.16664	0.976988	1.1434	0.630354	0.710689	0.851122	0.730722
Q8NI08	Nuclear receptor coactivator 7	NCOA7	Nuclear receptor coactivator 7 OS=Homo sapiens OX=9606 GN=NCOA7 PE=1 SV=2 - [NCOA7_HUMAN]	1.56128	1.17	0.00230953	1	1	1	942	106.095	5.59229	1.25041	1.0998	1.26963	1.20661	0.817683	0.709324	0.791496	0.772834
Q9H9K5	Endogenous retroviral envelope protein HEMO	ERVMER34-1	Endogenous retroviral envelope protein HEMO OS=Homo sapiens OX=9606 GN=ERVMER34-1 PE=1 SV=1 - [MER34_HUMAN]	1.55967	2.13	0.00436934	1	1	1	563	63.5064	7.86963	1.14342	1.33424	1.1988	1.22549	0.883068	0.715895	0.758238	0.785734
Q96NH3	Protein broad-minded	TBC1D32	Protein broad-minded OS=Homo sapiens OX=9606 GN=TBC1D32 PE=2 SV=4 - [BROMI_HUMAN]	1.54678	0.48	0.0321076	1	1	1	1257	144.663	6.7417	1.17764	1.29512	1.19157	1.22145	0.537843	0.961097	0.870065	0.789668
Q96E39	RNA binding motif protein, X-linked-like-1	RBMXL1	RNA binding motif protein, X-linked-like-1 OS=Homo sapiens OX=9606 GN=RBMXL1 PE=1 SV=1 - [RMXL1_HUMAN]	1.53675	41.79	0.0145176	1	19	79	390	42.1162	9.89111	1.17516	1.19293	1.11571	1.16126	0.715603	0.937321	0.614065	0.755663
P46020	Phosphorylase b kinase regulatory subunit alpha, skeletal muscle isoform	PHKA1	Phosphorylase b kinase regulatory subunit alpha, skeletal muscle isoform OS=Homo sapiens OX=9606 GN=PHKA1 PE=1 SV=2 - [KPB1_HUMAN]	1.53452	1.39	0.0175129	1	2	2	1223	137.225	6.18896	1.2086	1.21839	1.12569	1.18423	0.811865	0.924066	0.579242	0.771724
Q96NY9	Crossover junction endonuclease MUS81	MUS81	Crossover junction endonuclease MUS81 OS=Homo sapiens OX=9606 GN=MUS81 PE=1 SV=3 - [MUS81_HUMAN]	1.53401	2.9	0.0353265	1	1	1	551	61.1351	9.72998	1.37155	1.38991	1.14247	1.30131	1.04244	0.876669	0.625802	0.848303
P98196	Probable phospholipid-transporting ATPase IH	ATP11A	Probable phospholipid-transporting ATPase IH OS=Homo sapiens OX=9606 GN=ATP11A PE=1 SV=3 - [AT11A_HUMAN]	1.5321	1.41	0.00606173	1	2	2	1134	129.672	6.59521	1.34307	1.22804	1.0701	1.21374	0.778368	0.801866	0.796375	0.792203
P02790	Hemopexin	HPX	Hemopexin OS=Homo sapiens OX=9606 GN=HPX PE=1 SV=2 - [HEMO_HUMAN]	1.53025	1.3	0.0050711	1	1	1	462	51.6433	7.02002	1.06456	1.18379	1.22028	1.15621	0.687884	0.71579	0.863031	0.755568
O60307	Microtubule-associated serine/threonine-protein kinase 3	MAST3	Microtubule-associated serine/threonine-protein kinase 3 OS=Homo sapiens OX=9606 GN=MAST3 PE=1 SV=2 - [MAST3_HUMAN]	1.52667	2.14	0.0129232	2	3	6	1309	143.049	8.06006	1.28666	1.21112	1.02436	1.17405	0.66116	0.823373	0.822539	0.769024
P58004	Sestrin-2	SESN2	Sestrin-2 OS=Homo sapiens OX=9606 GN=SESN2 PE=1 SV=1 - [SESN2_HUMAN]	1.5202	5.21	0.00972541	2	2	2	480	54.4592	5.89697	1.21844	1.09384	1.29144	1.20124	0.912049	0.77836	0.680155	0.790188
O43776	Asparagine--tRNA ligase, cytoplasmic	NARS	Asparagine--tRNA ligase, cytoplasmic OS=Homo sapiens OX=9606 GN=NARS PE=1 SV=1 - [SYNC_HUMAN]	1.50624	48.18	0.0230617	24	24	98	548	62.9025	6.25244	1.21193	1.24115	1.01235	1.15514	0.624665	0.905113	0.770942	0.766907
O14523	Phospholipid transfer protein C2CD2L	C2CD2L	Phospholipid transfer protein C2CD2L OS=Homo sapiens OX=9606 GN=C2CD2L PE=1 SV=3 - [C2C2L_HUMAN]	1.48819	2.41	0.00784716	1	1	1	706	76.1343	7.69385	0.977628	1.13865	1.22074	1.11234	0.710411	0.774924	0.756999	0.747445
Q9BW72	HIG1 domain family member 2A, mitochondrial	HIGD2A	HIG1 domain family member 2A, mitochondrial OS=Homo sapiens OX=9606 GN=HIGD2A PE=1 SV=1 - [HIG2A_HUMAN]	1.48492	25.47	0.0234491	2	2	2	106	11.5211	10.1987	1.19145	1.29695	1.04437	1.17759	0.634859	0.867616	0.876624	0.793033
Q9UPY5	Cystine/glutamate transporter	SLC7A11	Cystine/glutamate transporter OS=Homo sapiens OX=9606 GN=SLC7A11 PE=1 SV=1 - [XCT_HUMAN]	1.48229	1.2	0.012595	1	1	1	501	55.3869	9.18799	0.865391	0.941415	0.747325	0.851377	0.532447	0.634543	0.556104	0.574365
Q92974	Rho guanine nucleotide exchange factor 2	ARHGEF2	Rho guanine nucleotide exchange factor 2 OS=Homo sapiens OX=9606 GN=ARHGEF2 PE=1 SV=4 - [ARHG2_HUMAN]	1.47436	16.63	0.000145847	14	14	21	986	111.473	7.26904	1.16247	1.21617	1.21528	1.19798	0.801003	0.783831	0.852785	0.81254
Q96RU7	Tribbles homolog 3	TRIB3	Tribbles homolog 3 OS=Homo sapiens OX=9606 GN=TRIB3 PE=1 SV=2 - [TRIB3_HUMAN]	1.47027	3.63	0.00653993	1	1	1	358	39.5526	8.08936	1.18793	1.15419	1.1713	1.17114	0.654621	0.881958	0.853055	0.796545
P38159	RNA-binding motif protein, X chromosome	RBMX	RNA-binding motif protein, X chromosome OS=Homo sapiens OX=9606 GN=RBMX PE=1 SV=3 - [RBMX_HUMAN]	1.46881	54.99	0.00611377	7	25	105	391	42.3063	10.0522	1.23674	1.23228	1.12025	1.19643	0.820539	0.917528	0.7056	0.814556
Q5JTH9	RRP12-like protein	RRP12	RRP12-like protein OS=Homo sapiens OX=9606 GN=RRP12 PE=1 SV=2 - [RRP12_HUMAN]	1.46331	28.99	0.0304574	35	36	82	1297	143.611	8.74854	1.18904	1.27668	0.99597	1.1539	0.668311	0.924276	0.773078	0.788555
Q8IY95	Transmembrane protein 192	TMEM192	Transmembrane protein 192 OS=Homo sapiens OX=9606 GN=TMEM192 PE=1 SV=1 - [TM192_HUMAN]	1.46139	14.02	0.0105408	3	3	7	271	30.9025	7.98682	1.22495	1.1464	1.06039	1.14392	0.732151	0.90972	0.706402	0.782757
Q14692	Ribosome biogenesis protein BMS1 homolog	BMS1	Ribosome biogenesis protein BMS1 homolog OS=Homo sapiens OX=9606 GN=BMS1 PE=1 SV=1 - [BMS1_HUMAN]	1.46054	18.56	0.028102	21	21	31	1282	145.716	6.44287	1.22613	1.23013	0.975992	1.14408	0.672163	0.901845	0.775977	0.783328
Q9H0R8	Gamma-aminobutyric acid receptor-associated protein-like 1	GABARAPL1	Gamma-aminobutyric acid receptor-associated protein-like 1 OS=Homo sapiens OX=9606 GN=GABARAPL1 PE=1 SV=1 - [GBRL1_HUMAN]	1.4598	12.82	0.0486247	1	2	2	117	14.0352	8.73389	0.982387	1.04472	1.08213	1.03641	0.894344	0.505385	0.730185	0.709971
P02788	Lactotransferrin	LTF	Lactotransferrin OS=Homo sapiens OX=9606 GN=LTF PE=1 SV=6 - [TRFL_HUMAN]	1.45845	2.39	0.000870909	2	2	5	710	78.1319	8.11865	1.10045	1.14598	1.13587	1.12743	0.846165	0.74858	0.724368	0.773038
Q5VZF2	Muscleblind-like protein 2	MBNL2	Muscleblind-like protein 2 OS=Homo sapiens OX=9606 GN=MBNL2 PE=1 SV=2 - [MBNL2_HUMAN]	1.45078	6.97	0.00617995	2	3	4	373	40.4912	8.38232	0.982889	1.09534	1.20398	1.09407	0.758826	0.766226	0.737321	0.754124
Q9H6R4	Nucleolar protein 6	NOL6	Nucleolar protein 6 OS=Homo sapiens OX=9606 GN=NOL6 PE=1 SV=2 - [NOL6_HUMAN]	1.44955	15.97	0.0147534	16	16	27	1146	127.513	7.63525	1.18609	1.1992	1.04703	1.14411	0.704495	0.931054	0.732299	0.789282
Q86UL3	Glycerol-3-phosphate acyltransferase 4	GPAT4	Glycerol-3-phosphate acyltransferase 4 OS=Homo sapiens OX=9606 GN=GPAT4 PE=1 SV=1 - [GPAT4_HUMAN]	1.44391	4.17	0.0370974	2	2	3	456	52.0372	9.18799	0.973817	0.896954	1.19265	1.02114	0.607731	0.77431	0.739568	0.707203
Q9NWT8	Aurora kinase A-interacting protein	AURKAIP1	Aurora kinase A-interacting protein OS=Homo sapiens OX=9606 GN=AURKAIP1 PE=1 SV=1 - [AKIP_HUMAN]	1.44349	8.04	0.0461694	2	2	3	199	22.3401	10.7554	1.17097	1.34636	0.992779	1.17004	0.675173	0.928884	0.827623	0.81056
Q9H3M7	Thioredoxin-interacting protein	TXNIP	Thioredoxin-interacting protein OS=Homo sapiens OX=9606 GN=TXNIP PE=1 SV=1 - [TXNIP_HUMAN]	1.44301	1.79	0.014272	1	1	1	391	43.6331	7.50342	1.41227	1.44481	1.15218	1.33642	0.916764	0.990385	0.871257	0.926135
O43187	Interleukin-1 receptor-associated kinase-like 2	IRAK2	Interleukin-1 receptor-associated kinase-like 2 OS=Homo sapiens OX=9606 GN=IRAK2 PE=1 SV=2 - [IRAK2_HUMAN]	1.44216	2.08	0.0284375	1	1	1	625	69.3888	5.71924	1.3522	1.22359	1.02452	1.2001	0.757892	0.937776	0.800796	0.832155
P08174	Complement decay-accelerating factor	CD55	Complement decay-accelerating factor OS=Homo sapiens OX=9606 GN=CD55 PE=1 SV=4 - [DAF_HUMAN]	1.44095	3.15	0.00693629	1	1	2	381	41.3736	7.59131	1.13372	1.31844	1.09997	1.18404	0.840694	0.780858	0.843585	0.821712
Q96GS6	Alpha/beta hydrolase domain-containing protein 17A	ABHD17A	Alpha/beta hydrolase domain-containing protein 17A OS=Homo sapiens OX=9606 GN=ABHD17A PE=1 SV=1 - [AB17A_HUMAN]	1.43214	3.55	0.0328209	1	1	1	310	33.9679	6.84424	0.869829	1.06983	0.792886	0.910847	0.589505	0.653115	0.665395	0.636005
Q05513	Protein kinase C zeta type	PRKCZ	Protein kinase C zeta type OS=Homo sapiens OX=9606 GN=PRKCZ PE=1 SV=4 - [KPCZ_HUMAN]	1.43065	3.55	0.0389547	1	3	6	592	67.6167	5.77002	1.125	1.07214	1.37146	1.18953	0.699662	0.838423	0.956302	0.831463
P04798	Cytochrome P450 1A1	CYP1A1	Cytochrome P450 1A1 OS=Homo sapiens OX=9606 GN=CYP1A1 PE=1 SV=1 - [CP1A1_HUMAN]	1.42954	2.15	0.0465375	1	1	1	512	58.1279	8.35303	1.11799	0.939073	1.21166	1.08957	0.889815	0.607419	0.789327	0.762187
Q8N442	Translation factor GUF1, mitochondrial	GUF1	Translation factor GUF1, mitochondrial OS=Homo sapiens OX=9606 GN=GUF1 PE=1 SV=1 - [GUF1_HUMAN]	1.42902	7.17	0.0138165	4	4	4	669	74.2812	8.5874	1.22945	1.11156	1.0523	1.1311	0.67858	0.892878	0.803118	0.791526
Q9UGC7	Peptide chain release factor 1-like, mitochondrial	MTRF1L	Peptide chain release factor 1-like, mitochondrial OS=Homo sapiens OX=9606 GN=MTRF1L PE=1 SV=1 - [RF1ML_HUMAN]	1.42621	7.89	0.0225176	2	3	12	380	43.5728	8.33838	1.05067	1.33728	1.1922	1.19338	0.819569	0.937475	0.753206	0.83675
Q330K2	NADH dehydrogenase (ubiquinone) complex I, assembly factor 6	NDUFAF6	NADH dehydrogenase (ubiquinone) complex I, assembly factor 6 OS=Homo sapiens OX=9606 GN=NDUFAF6 PE=1 SV=2 - [NDUF6_HUMAN]	1.42591	4.5	0.0149171	1	1	1	333	38.1519	9.36377	1.03245	1.23138	1.19169	1.15184	0.802828	0.910651	0.709897	0.807792
Q96C36	Pyrroline-5-carboxylate reductase 2	PYCR2	Pyrroline-5-carboxylate reductase 2 OS=Homo sapiens OX=9606 GN=PYCR2 PE=1 SV=1 - [P5CR2_HUMAN]	1.42402	23.75	0.0339692	7	8	15	320	33.6157	7.76709	1.21103	1.24387	1.00477	1.15322	0.660198	0.92571	0.843604	0.809837
P08651	Nuclear factor 1 C-type	NFIC	Nuclear factor 1 C-type OS=Homo sapiens OX=9606 GN=NFIC PE=1 SV=2 - [NFIC_HUMAN]	1.42203	4.92	0.0486805	2	2	2	508	55.64	8.38232	1.28288	1.24261	0.982486	1.16932	0.703009	0.975412	0.788462	0.822294
Q9ULC5	Long-chain-fatty-acid--CoA ligase 5	ACSL5	Long-chain-fatty-acid--CoA ligase 5 OS=Homo sapiens OX=9606 GN=ACSL5 PE=1 SV=1 - [ACSL5_HUMAN]	1.41911	32.8	0.0261675	19	20	45	683	75.9422	6.91748	1.15994	1.23071	0.989549	1.12673	0.688183	0.911873	0.781859	0.793972
Q9Y6D0	Selenoprotein K	SELENOK	Selenoprotein K OS=Homo sapiens OX=9606 GN=SELENOK PE=1 SV=3 - [SELK_HUMAN]	1.41111	9.57	0.0044901	1	1	1	94	10.6393	10.8579	0.96889	1.11361	0.967894	1.0168	0.736519	0.686176	0.739009	0.720568
P78348	Acid-sensing ion channel 1	ASIC1	Acid-sensing ion channel 1 OS=Homo sapiens OX=9606 GN=ASIC1 PE=1 SV=3 - [ASIC1_HUMAN]	1.40883	1.89	0.00109225	1	1	1	528	59.8704	5.73193	1.00832	1.04906	1.02897	1.02878	0.767157	0.663408	0.760152	0.730239
Q9C004	Protein sprouty homolog 4	SPRY4	Protein sprouty homolog 4 OS=Homo sapiens OX=9606 GN=SPRY4 PE=1 SV=2 - [SPY4_HUMAN]	1.40791	15.72	0.00268926	3	3	5	299	32.5197	7.88428	1.07373	1.14019	1.18336	1.13243	0.740506	0.800935	0.871562	0.804334
Q9Y324	rRNA-processing protein FCF1 homolog	FCF1	rRNA-processing protein FCF1 homolog OS=Homo sapiens OX=9606 GN=FCF1 PE=2 SV=1 - [FCF1_HUMAN]	1.4071	4.55	0.0323302	1	1	1	198	23.3542	9.70068	1.24739	1.19796	0.976693	1.14068	0.792583	0.922265	0.717132	0.81066
Q96JP2	Unconventional myosin-XVB	MYO15B	Unconventional myosin-XVB OS=Homo sapiens OX=9606 GN=MYO15B PE=1 SV=3 - [MY15B_HUMAN]	1.40664	1.63	0.0425482	2	2	2	1530	166.983	8.47021	1.34278	1.22628	0.955003	1.17469	0.824923	0.86164	0.818739	0.835101
Q6ZS30	Neurobeachin-like protein 1	NBEAL1	Neurobeachin-like protein 1 OS=Homo sapiens OX=9606 GN=NBEAL1 PE=2 SV=3 - [NBEL1_HUMAN]	1.39396	1.56	0.0365026	2	2	2	2694	307.041	6.44287	1.33839	1.75512	1.39229	1.49527	1.01075	1.14595	1.06131	1.07267
P62829	60S ribosomal protein L23	RPL23	60S ribosomal protein L23 OS=Homo sapiens OX=9606 GN=RPL23 PE=1 SV=1 - [RL23_HUMAN]	1.39381	61.43	0.037297	11	11	57	140	14.8561	10.5063	1.23506	1.21565	0.977109	1.14261	0.756437	0.949072	0.753815	0.819775
Q9H1X3	DnaJ homolog subfamily C member 25	DNAJC25	DnaJ homolog subfamily C member 25 OS=Homo sapiens OX=9606 GN=DNAJC25 PE=1 SV=1 - [DJC25_HUMAN]	1.39279	8.06	0.0449579	2	2	3	360	42.3769	9.12939	1.08621	1.16799	1.077	1.1104	0.636973	0.994278	0.760502	0.797251
O95273	Cyclin-D1-binding protein 1	CCNDBP1	Cyclin-D1-binding protein 1 OS=Homo sapiens OX=9606 GN=CCNDBP1 PE=1 SV=2 - [CCDB1_HUMAN]	1.39176	6.94	0.00115165	3	3	3	360	40.2365	4.81787	1.13091	1.17958	1.17011	1.1602	0.826454	0.774409	0.89999	0.833618
Q6ZNJ1	Neurobeachin-like protein 2	NBEAL2	Neurobeachin-like protein 2 OS=Homo sapiens OX=9606 GN=NBEAL2 PE=1 SV=2 - [NBEL2_HUMAN]	1.39108	0.36	0.0121829	1	2	2	2754	302.326	6.37939	1.15283	1.10653	1.04133	1.10023	0.678576	0.897923	0.796258	0.790919
P78527	DNA-dependent protein kinase catalytic subunit	PRKDC	DNA-dependent protein kinase catalytic subunit OS=Homo sapiens OX=9606 GN=PRKDC PE=1 SV=3 - [PRKDC_HUMAN]	1.38764	35.63	0.00428373	146	147	398	4128	468.788	7.12256	1.12889	1.1488	1.09791	1.1252	0.746857	0.91329	0.772474	0.810874
Q8NE62	Choline dehydrogenase, mitochondrial	CHDH	Choline dehydrogenase, mitochondrial OS=Homo sapiens OX=9606 GN=CHDH PE=1 SV=2 - [CHDH_HUMAN]	1.38637	25.25	0.0248759	9	9	15	594	65.3171	8.27979	1.14705	1.22805	1.00433	1.12647	0.753965	0.935212	0.748431	0.812536
O95271	Poly [ADP-ribose] polymerase tankyrase-1	TNKS	Poly [ADP-ribose] polymerase tankyrase-1 OS=Homo sapiens OX=9606 GN=TNKS PE=1 SV=2 - [TNKS1_HUMAN]	1.38622	1.28	0.0439073	1	1	1	1327	141.95	7.04932	1.20562	1.26368	1.02298	1.1641	0.706559	0.815175	0.997556	0.839763
Q9UKV8	Protein argonaute-2	AGO2	Protein argonaute-2 OS=Homo sapiens OX=9606 GN=AGO2 PE=1 SV=3 - [AGO2_HUMAN]	1.38552	7.8	0.0486837	4	5	6	859	97.1459	9.18799	1.27548	1.25378	0.994382	1.17455	0.73093	0.984247	0.828008	0.847728
Q9H9Y2	Ribosome production factor 1	RPF1	Ribosome production factor 1 OS=Homo sapiens OX=9606 GN=RPF1 PE=1 SV=2 - [RPF1_HUMAN]	1.38322	17.77	0.0349112	4	4	4	349	40.0861	10.0083	1.27576	1.19796	0.958313	1.14401	0.782696	0.891084	0.807408	0.827063
O14735	CDP-diacylglycerol--inositol 3-phosphatidyltransferase	CDIPT	CDP-diacylglycerol--inositol 3-phosphatidyltransferase OS=Homo sapiens OX=9606 GN=CDIPT PE=1 SV=1 - [CDIPT_HUMAN]	1.37917	6.1	0.0396727	1	1	1	213	23.5231	8.03076	1.2334	1.13896	0.982866	1.11841	0.676141	0.919991	0.836656	0.810929
Q9HCK1	DBF4-type zinc finger-containing protein 2	ZDBF2	DBF4-type zinc finger-containing protein 2 OS=Homo sapiens OX=9606 GN=ZDBF2 PE=1 SV=3 - [ZDBF2_HUMAN]	1.37873	0.47	0.0138427	1	2	2	2354	265.453	6.16357	0.994218	1.09197	0.889397	0.991863	0.662997	0.755043	0.74017	0.719403
P27695	DNA-(apurinic or apyrimidinic site) lyase	APEX1	DNA-(apurinic or apyrimidinic site) lyase OS=Homo sapiens OX=9606 GN=APEX1 PE=1 SV=2 - [APEX1_HUMAN]	1.37725	65.72	0.0435376	22	22	88	318	35.5322	8.11865	1.19738	1.23462	1.00507	1.14569	0.742664	0.99338	0.759556	0.831866
P41250	Glycine--tRNA ligase	GARS	Glycine--tRNA ligase OS=Homo sapiens OX=9606 GN=GARS PE=1 SV=3 - [GARS_HUMAN]	1.37301	39.92	0.00110234	29	30	133	739	83.1126	7.03467	1.07337	1.12751	1.19223	1.13104	0.800886	0.825922	0.844493	0.823767
O75387	Large neutral amino acids transporter small subunit 3	SLC43A1	Large neutral amino acids transporter small subunit 3 OS=Homo sapiens OX=9606 GN=SLC43A1 PE=1 SV=1 - [LAT3_HUMAN]	1.37159	3.22	0.0181264	2	2	2	559	61.4365	7.6792	1.14685	1.30661	1.05254	1.16867	0.782408	0.892927	0.880819	0.852051
O75251	NADH dehydrogenase [ubiquinone] iron-sulfur protein 7, mitochondrial	NDUFS7	NADH dehydrogenase [ubiquinone] iron-sulfur protein 7, mitochondrial OS=Homo sapiens OX=9606 GN=NDUFS7 PE=1 SV=3 - [NDUS7_HUMAN]	1.36946	18.78	0.0449527	5	5	9	213	23.5481	9.99365	1.19109	1.22596	0.977237	1.13143	0.736185	0.96844	0.773924	0.826183
P52429	Diacylglycerol kinase epsilon	DGKE	Diacylglycerol kinase epsilon OS=Homo sapiens OX=9606 GN=DGKE PE=1 SV=1 - [DGKE_HUMAN]	1.36927	1.94	0.0141692	1	1	1	567	63.8849	7.73779	1.11059	1.03667	1.21518	1.12081	0.716726	0.875193	0.863728	0.818549
Q99988	Growth/differentiation factor 15	GDF15	Growth/differentiation factor 15 OS=Homo sapiens OX=9606 GN=GDF15 PE=1 SV=3 - [GDF15_HUMAN]	1.36491	20.78	0.0157764	6	6	8	308	34.1188	9.65674	1.11179	1.08157	0.904248	1.03253	0.718647	0.754099	0.796711	0.756486
O15254	Peroxisomal acyl-coenzyme A oxidase 3	ACOX3	Peroxisomal acyl-coenzyme A oxidase 3 OS=Homo sapiens OX=9606 GN=ACOX3 PE=1 SV=2 - [ACOX3_HUMAN]	1.36145	13.29	0.0413597	7	7	10	700	77.5798	7.25439	1.14001	1.17503	0.971028	1.09536	0.69583	0.948907	0.768908	0.804548
P31431	Syndecan-4	SDC4	Syndecan-4 OS=Homo sapiens OX=9606 GN=SDC4 PE=1 SV=2 - [SDC4_HUMAN]	1.36028	27.78	0.0156584	5	5	9	198	21.628	4.50049	1.1584	1.15023	1.25834	1.18899	0.814623	0.794291	1.01331	0.874074
O43913	Origin recognition complex subunit 5	ORC5	Origin recognition complex subunit 5 OS=Homo sapiens OX=9606 GN=ORC5 PE=1 SV=1 - [ORC5_HUMAN]	1.35777	10.34	0.0251126	4	4	5	435	50.2512	7.73779	1.12708	1.16755	1.04385	1.11283	0.808295	0.956013	0.694487	0.819598
P83731	60S ribosomal protein L24	RPL24	60S ribosomal protein L24 OS=Homo sapiens OX=9606 GN=RPL24 PE=1 SV=1 - [RL24_HUMAN]	1.35746	40.76	0.034862	9	9	35	157	17.7679	11.2534	1.18627	1.17454	1.0506	1.13714	0.933911	0.910813	0.668359	0.837694
Q14624	Inter-alpha-trypsin inhibitor heavy chain H4	ITIH4	Inter-alpha-trypsin inhibitor heavy chain H4 OS=Homo sapiens OX=9606 GN=ITIH4 PE=1 SV=4 - [ITIH4_HUMAN]	1.35241	1.08	0.0132885	1	1	2	930	103.293	6.97607	1.11914	1.15022	1.00161	1.09032	0.715968	0.816204	0.886452	0.806208
Q494V2	Cilia- and flagella-associated protein 100	CFAP100	Cilia- and flagella-associated protein 100 OS=Homo sapiens OX=9606 GN=CFAP100 PE=2 SV=1 - [CP100_HUMAN]	1.34956	1.96	0.0123088	1	2	6	611	71.0732	7.10791	1.04676	1.16303	1.04241	1.08407	0.852177	0.700616	0.857034	0.803276
Q6P1J9	Parafibromin	CDC73	Parafibromin OS=Homo sapiens OX=9606 GN=CDC73 PE=1 SV=1 - [CDC73_HUMAN]	1.3493	25.42	0.0339735	14	14	25	531	60.5391	9.61279	1.15628	1.20751	1.03078	1.13152	0.757872	0.990846	0.767084	0.838601
Q99624	Sodium-coupled neutral amino acid transporter 3	SLC38A3	Sodium-coupled neutral amino acid transporter 3 OS=Homo sapiens OX=9606 GN=SLC38A3 PE=1 SV=1 - [S38A3_HUMAN]	1.33818	3.57	0.0110046	2	2	2	504	55.7362	7.91357	1.12793	1.19606	1.26084	1.19494	0.790683	0.906972	0.981236	0.892964
O00458	Interferon-related developmental regulator 1	IFRD1	Interferon-related developmental regulator 1 OS=Homo sapiens OX=9606 GN=IFRD1 PE=1 SV=4 - [IFRD1_HUMAN]	1.33712	12.64	0.000953381	6	6	9	451	50.2364	7.18115	1.12667	1.08866	1.1475	1.12094	0.890169	0.828123	0.796696	0.838329
O60512	Beta-1,4-galactosyltransferase 3	B4GALT3	Beta-1,4-galactosyltransferase 3 OS=Homo sapiens OX=9606 GN=B4GALT3 PE=1 SV=2 - [B4GT3_HUMAN]	1.33547	3.05	0.00693233	1	1	1	393	43.9003	9.24658	1.18103	1.11722	1.12247	1.14024	0.756384	0.93494	0.870109	0.853811
P78345	Ribonuclease P protein subunit p38	RPP38	Ribonuclease P protein subunit p38 OS=Homo sapiens OX=9606 GN=RPP38 PE=1 SV=2 - [RPP38_HUMAN]	1.33372	16.96	0.0020063	4	4	4	283	31.8146	9.92041	1.19471	1.10834	1.16062	1.15456	0.803401	0.888245	0.905359	0.865668
P56192	Methionine--tRNA ligase, cytoplasmic	MARS	Methionine--tRNA ligase, cytoplasmic OS=Homo sapiens OX=9606 GN=MARS PE=1 SV=2 - [SYMC_HUMAN]	1.33187	37.44	0.013013	28	28	78	900	101.052	6.16357	1.12329	1.14928	1.03034	1.10097	0.731257	0.915378	0.833272	0.826636
Q7L2J0	7SK snRNA methylphosphate capping enzyme	MEPCE	7SK snRNA methylphosphate capping enzyme OS=Homo sapiens OX=9606 GN=MEPCE PE=1 SV=1 - [MEPCE_HUMAN]	1.32744	16.4	0.00766721	9	9	12	689	74.3096	9.56885	1.21129	1.1966	1.04766	1.15185	0.898778	0.882142	0.82224	0.86772
Q2TB90	Hexokinase HKDC1	HKDC1	Hexokinase HKDC1 OS=Homo sapiens OX=9606 GN=HKDC1 PE=1 SV=3 - [HKDC1_HUMAN]	1.32484	38.39	0.00181711	31	36	66	917	102.478	7.12256	1.29016	1.34964	1.26139	1.3004	0.941655	1.05062	0.952378	0.981552
Q9UK58	Cyclin-L1	CCNL1	Cyclin-L1 OS=Homo sapiens OX=9606 GN=CCNL1 PE=1 SV=1 - [CCNL1_HUMAN]	1.32418	1.9	0.00478761	1	1	2	526	59.5972	10.6968	1.13347	1.1189	1.09123	1.11453	0.751901	0.907878	0.865253	0.841678
Q9H0Z9	RNA-binding protein 38	RBM38	RNA-binding protein 38 OS=Homo sapiens OX=9606 GN=RBM38 PE=1 SV=2 - [RBM38_HUMAN]	1.32363	6.69	0.0139697	2	2	2	239	25.4819	8.646	1.28553	1.26741	1.06885	1.20726	0.93814	0.904813	0.893314	0.912089
Q96I59	Probable asparagine--tRNA ligase, mitochondrial	NARS2	Probable asparagine--tRNA ligase, mitochondrial OS=Homo sapiens OX=9606 GN=NARS2 PE=1 SV=3 - [SYNM_HUMAN]	1.32251	19.92	0.00240939	7	7	14	477	54.0557	7.23975	1.09967	1.17607	1.0598	1.11185	0.802894	0.872685	0.846551	0.84071
Q9BQG0	Myb-binding protein 1A	MYBBP1A	Myb-binding protein 1A OS=Homo sapiens OX=9606 GN=MYBBP1A PE=1 SV=2 - [MBB1A_HUMAN]	1.32216	37.42	0.00870427	49	49	107	1328	148.762	9.27588	1.12819	1.15396	1.05742	1.11319	0.816687	0.936054	0.773112	0.841951
P05090	Apolipoprotein D	APOD	Apolipoprotein D OS=Homo sapiens OX=9606 GN=APOD PE=1 SV=1 - [APOD_HUMAN]	1.32154	3.17	0.00872375	1	1	3	189	21.2618	5.14795	0.854953	0.827742	0.855393	0.846029	0.570293	0.63475	0.715507	0.640183
Q86UB9	Transmembrane protein 135	TMEM135	Transmembrane protein 135 OS=Homo sapiens OX=9606 GN=TMEM135 PE=2 SV=2 - [TM135_HUMAN]	1.31886	1.75	0.0218251	1	1	2	458	52.2561	9.45166	1.11395	1.0227	1.16127	1.09931	0.716394	0.866026	0.91816	0.833527
Q9Y5Y5	Peroxisomal membrane protein PEX16	PEX16	Peroxisomal membrane protein PEX16 OS=Homo sapiens OX=9606 GN=PEX16 PE=1 SV=2 - [PEX16_HUMAN]	1.31831	8.93	0.0389344	2	2	2	336	38.6048	9.84717	0.984267	1.23176	1.11589	1.11064	0.921221	0.862904	0.743301	0.842475
Q13151	Heterogeneous nuclear ribonucleoprotein A0	HNRNPA0	Heterogeneous nuclear ribonucleoprotein A0 OS=Homo sapiens OX=9606 GN=HNRNPA0 PE=1 SV=1 - [ROA0_HUMAN]	1.31822	45.25	0.0153554	10	12	63	305	30.8218	9.29053	1.09879	1.17639	1.07142	1.11553	0.84605	0.947514	0.745166	0.846243
O95210	Starch-binding domain-containing protein 1	STBD1	Starch-binding domain-containing protein 1 OS=Homo sapiens OX=9606 GN=STBD1 PE=1 SV=1 - [STBD1_HUMAN]	1.31747	12.57	0.00249836	3	3	3	358	38.983	5.73193	1.19868	1.17899	1.09426	1.15731	0.841903	0.864647	0.928751	0.878433
Q15742	NGFI-A-binding protein 2	NAB2	NGFI-A-binding protein 2 OS=Homo sapiens OX=9606 GN=NAB2 PE=1 SV=1 - [NAB2_HUMAN]	1.31722	7.43	0.00289542	4	4	5	525	56.5591	6.96143	1.15879	1.25007	1.16413	1.191	0.968552	0.861264	0.882715	0.904177
Q8IU60	m7GpppN-mRNA hydrolase	DCP2	m7GpppN-mRNA hydrolase OS=Homo sapiens OX=9606 GN=DCP2 PE=1 SV=3 - [DCP2_HUMAN]	1.31245	9.76	0.0224686	4	4	6	420	48.3923	8.00146	1.18879	1.17143	1.03592	1.13204	0.76437	0.961082	0.862171	0.862541
Q9Y2P8	RNA 3'-terminal phosphate cyclase-like protein	RCL1	RNA 3'-terminal phosphate cyclase-like protein OS=Homo sapiens OX=9606 GN=RCL1 PE=1 SV=3 - [RCL1_HUMAN]	1.31002	26.01	0.00197208	10	10	19	373	40.8166	9.26123	1.10254	1.13595	1.1718	1.13676	0.869118	0.921713	0.812402	0.867744
P45880	Voltage-dependent anion-selective channel protein 2	VDAC2	Voltage-dependent anion-selective channel protein 2 OS=Homo sapiens OX=9606 GN=VDAC2 PE=1 SV=2 - [VDAC2_HUMAN]	1.30999	56.46	0.0269101	12	13	65	294	31.5465	7.56201	1.14049	1.21823	0.986879	1.1152	0.910032	0.860282	0.783602	0.851305
Q8N4T8	Carbonyl reductase family member 4	CBR4	Carbonyl reductase family member 4 OS=Homo sapiens OX=9606 GN=CBR4 PE=1 SV=3 - [CBR4_HUMAN]	1.30916	13.5	0.0150732	3	3	4	237	25.2854	9.33447	1.14953	1.11643	1.14889	1.13828	0.746218	0.966549	0.895663	0.869477
Q9P2J5	Leucine--tRNA ligase, cytoplasmic	LARS	Leucine--tRNA ligase, cytoplasmic OS=Homo sapiens OX=9606 GN=LARS PE=1 SV=2 - [SYLC_HUMAN]	1.30716	33.42	0.02138	36	36	96	1176	134.379	7.29834	1.10056	1.12568	1.05383	1.09336	0.7408	0.964927	0.80358	0.836436
Q92551	Inositol hexakisphosphate kinase 1	IP6K1	Inositol hexakisphosphate kinase 1 OS=Homo sapiens OX=9606 GN=IP6K1 PE=1 SV=3 - [IP6K1_HUMAN]	1.30634	2.72	0.0341615	1	1	1	441	50.2035	7.23975	1.08863	1.28627	1.11436	1.16309	0.968674	0.929858	0.772489	0.89034
Q9UG01	Intraflagellar transport protein 172 homolog	IFT172	Intraflagellar transport protein 172 homolog OS=Homo sapiens OX=9606 GN=IFT172 PE=1 SV=2 - [IF172_HUMAN]	1.30472	0.69	0.0396827	1	2	2	1749	197.451	6.12549	1.04302	1.0684	1.25651	1.12264	0.768763	0.852352	0.960227	0.860447
Q8WTT2	Nucleolar complex protein 3 homolog	NOC3L	Nucleolar complex protein 3 homolog OS=Homo sapiens OX=9606 GN=NOC3L PE=1 SV=1 - [NOC3L_HUMAN]	1.3038	26.13	0.000782092	21	21	40	800	92.4896	9.17334	1.10234	1.13991	1.12292	1.12172	0.843543	0.911949	0.825539	0.860344
P49810	Presenilin-2	PSEN2	Presenilin-2 OS=Homo sapiens OX=9606 GN=PSEN2 PE=1 SV=1 - [PSN2_HUMAN]	1.29957	4.91	0.0374884	1	2	2	448	50.1074	4.58936	1.07391	1.10798	1.12919	1.10369	0.698946	0.870152	0.978736	0.849278
Q8WWQ0	PH-interacting protein	PHIP	PH-interacting protein OS=Homo sapiens OX=9606 GN=PHIP PE=1 SV=2 - [PHIP_HUMAN]	1.29895	3.51	0.00249849	7	7	7	1821	206.56	8.85107	1.09033	1.15282	1.13857	1.12724	0.831297	0.934511	0.837617	0.867809
O15357	Phosphatidylinositol 3,4,5-trisphosphate 5-phosphatase 2	INPPL1	Phosphatidylinositol 3,4,5-trisphosphate 5-phosphatase 2 OS=Homo sapiens OX=9606 GN=INPPL1 PE=1 SV=2 - [SHIP2_HUMAN]	1.29778	2.46	0.00604535	2	3	3	1258	138.513	6.53662	1.14792	1.09197	1.23369	1.15786	0.862318	0.948893	0.865345	0.892185
Q96GQ7	Probable ATP-dependent RNA helicase DDX27	DDX27	Probable ATP-dependent RNA helicase DDX27 OS=Homo sapiens OX=9606 GN=DDX27 PE=1 SV=2 - [DDX27_HUMAN]	1.29743	34.55	0.0307855	31	31	72	796	89.7792	9.27588	1.13903	1.12683	1.03846	1.10144	0.822041	0.982098	0.742666	0.848935
Q7L1V2	Vacuolar fusion protein MON1 homolog B	MON1B	Vacuolar fusion protein MON1 homolog B OS=Homo sapiens OX=9606 GN=MON1B PE=1 SV=1 - [MON1B_HUMAN]	1.29714	2.74	0.0393105	2	2	2	547	59.1803	6.29053	1.18108	1.19536	0.959123	1.11185	0.925667	0.804861	0.840953	0.85716
O75691	Small subunit processome component 20 homolog	UTP20	Small subunit processome component 20 homolog OS=Homo sapiens OX=9606 GN=UTP20 PE=1 SV=3 - [UTP20_HUMAN]	1.29707	15.83	0.0126313	38	39	77	2785	318.182	7.38623	1.10746	1.13034	1.05968	1.09916	0.798896	0.956594	0.786774	0.847421
Q13884	Beta-1-syntrophin	SNTB1	Beta-1-syntrophin OS=Homo sapiens OX=9606 GN=SNTB1 PE=1 SV=3 - [SNTB1_HUMAN]	1.29659	42.01	0.00088788	20	21	65	538	58.0251	8.63135	1.09022	1.1346	1.15087	1.12523	0.840258	0.912673	0.850588	0.86784
Q16822	Phosphoenolpyruvate carboxykinase [GTP], mitochondrial	PCK2	Phosphoenolpyruvate carboxykinase [GTP], mitochondrial OS=Homo sapiens OX=9606 GN=PCK2 PE=1 SV=4 - [PCKGM_HUMAN]	1.29636	44.06	0.00471418	25	25	111	640	70.6536	7.62061	1.07512	1.11182	1.20882	1.13192	0.873191	0.91101	0.835252	0.873151
Q96G21	U3 small nucleolar ribonucleoprotein protein IMP4	IMP4	U3 small nucleolar ribonucleoprotein protein IMP4 OS=Homo sapiens OX=9606 GN=IMP4 PE=1 SV=1 - [IMP4_HUMAN]	1.29581	32.65	0.0044743	10	10	19	291	33.7355	9.46631	1.12855	1.12323	1.06861	1.1068	0.837541	0.929082	0.795783	0.854135
Q9NX01	Thioredoxin-like protein 4B	TXNL4B	Thioredoxin-like protein 4B OS=Homo sapiens OX=9606 GN=TXNL4B PE=1 SV=1 - [TXN4B_HUMAN]	1.29502	13.42	0.00563701	2	2	2	149	17.0038	5.99854	1.09228	1.184	1.07433	1.11687	0.912026	0.873956	0.801316	0.862433
O76075	DNA fragmentation factor subunit beta	DFFB	DNA fragmentation factor subunit beta OS=Homo sapiens OX=9606 GN=DFFB PE=1 SV=1 - [DFFB_HUMAN]	1.29497	17.75	0.0306866	3	3	5	338	39.0849	8.99756	1.18962	1.19567	1.00679	1.13069	0.969825	0.830827	0.818766	0.87314
O00258	Tail-anchored protein insertion receptor WRB	WRB	Tail-anchored protein insertion receptor WRB OS=Homo sapiens OX=9606 GN=WRB PE=1 SV=2 - [WRB_HUMAN]	1.294	12.07	0.00869611	2	2	2	174	19.7665	9.67139	1.12062	1.11635	1.0384	1.09179	0.772212	0.924865	0.834124	0.843733
P55084	Trifunctional enzyme subunit beta, mitochondrial	HADHB	Trifunctional enzyme subunit beta, mitochondrial OS=Homo sapiens OX=9606 GN=HADHB PE=1 SV=3 - [ECHB_HUMAN]	1.29333	62.03	0.0284259	26	27	154	474	51.2615	9.40771	1.09069	1.14803	1.06475	1.10115	0.76801	0.991024	0.795198	0.851411
Q12894	Interferon-related developmental regulator 2	IFRD2	Interferon-related developmental regulator 2 OS=Homo sapiens OX=9606 GN=IFRD2 PE=1 SV=3 - [IFRD2_HUMAN]	1.29281	3.36	0.00385723	2	2	3	506	54.7794	7.94287	1.12516	1.17178	1.09921	1.13205	0.936367	0.881919	0.808664	0.87565
O95497	Pantetheinase	VNN1	Pantetheinase OS=Homo sapiens OX=9606 GN=VNN1 PE=1 SV=2 - [VNN1_HUMAN]	1.29201	1.36	0.0348722	1	1	1	513	56.9751	5.5542	1.14921	1.18973	1.02588	1.12161	0.74644	0.894681	0.963224	0.868115
Q5T8R8	Uncharacterized protein C9orf66	C9orf66	Uncharacterized protein C9orf66 OS=Homo sapiens OX=9606 GN=C9orf66 PE=2 SV=1 - [CI066_HUMAN]	1.29168	2.71	0.00307817	1	1	1	295	31.1654	11.7661	1.085	1.17172	1.22211	1.15961	0.881152	0.901499	0.910617	0.897756
Q86TX2	Acyl-coenzyme A thioesterase 1	ACOT1	Acyl-coenzyme A thioesterase 1 OS=Homo sapiens OX=9606 GN=ACOT1 PE=1 SV=1 - [ACOT1_HUMAN]	1.29131	48.22	0.0277782	2	17	63	421	46.2481	7.34229	1.16489	1.1406	0.992837	1.09944	0.785713	0.949404	0.819131	0.851416
Q8N8A6	ATP-dependent RNA helicase DDX51	DDX51	ATP-dependent RNA helicase DDX51 OS=Homo sapiens OX=9606 GN=DDX51 PE=1 SV=3 - [DDX51_HUMAN]	1.29099	12.76	0.0236788	7	7	10	666	72.4126	8.1626	1.13158	1.14969	1.04475	1.10867	0.738054	0.946362	0.891916	0.858777
Q4VXU2	Polyadenylate-binding protein 1-like	PABPC1L	Polyadenylate-binding protein 1-like OS=Homo sapiens OX=9606 GN=PABPC1L PE=2 SV=1 - [PAP1L_HUMAN]	1.29089	10.91	0.0189211	1	8	22	614	68.3485	8.86572	1.13823	1.15701	1.03417	1.1098	0.776529	0.95918	0.843449	0.859719
P00403	Cytochrome c oxidase subunit 2	MT-CO2	Cytochrome c oxidase subunit 2 OS=Homo sapiens OX=9606 GN=MT-CO2 PE=1 SV=1 - [COX2_HUMAN]	1.29064	30.84	0.0187692	6	6	26	227	25.5482	4.81787	1.06236	1.13689	1.19172	1.13032	0.89394	0.960795	0.772614	0.875783
Q6UXN9	WD repeat-containing protein 82	WDR82	WD repeat-containing protein 82 OS=Homo sapiens OX=9606 GN=WDR82 PE=1 SV=1 - [WDR82_HUMAN]	1.28993	26.84	0.0385606	9	9	16	313	35.0565	7.69385	1.13493	1.19607	0.976155	1.10238	0.835237	0.946866	0.781729	0.854611
O14647	Chromodomain-helicase-DNA-binding protein 2	CHD2	Chromodomain-helicase-DNA-binding protein 2 OS=Homo sapiens OX=9606 GN=CHD2 PE=1 SV=2 - [CHD2_HUMAN]	1.28876	9.35	0.0205404	10	17	20	1828	211.214	8.104	1.1387	1.22819	1.05284	1.13991	0.946663	0.913283	0.793557	0.884501
Q7Z401	C-myc promoter-binding protein	DENND4A	C-myc promoter-binding protein OS=Homo sapiens OX=9606 GN=DENND4A PE=1 SV=2 - [MYCPP_HUMAN]	1.28759	1.61	0.0245951	2	2	2	1863	209.111	7.31299	1.10708	1.06855	1.10414	1.09326	0.713032	0.92933	0.904862	0.849075
Q96AZ6	Interferon-stimulated gene 20 kDa protein	ISG20	Interferon-stimulated gene 20 kDa protein OS=Homo sapiens OX=9606 GN=ISG20 PE=1 SV=2 - [ISG20_HUMAN]	1.2865	6.63	0.00906101	1	1	1	181	20.3506	8.92432	1.13952	1.02563	1.20601	1.12372	0.88151	0.871663	0.867249	0.873474
Q9H0V9	VIP36-like protein	LMAN2L	VIP36-like protein OS=Homo sapiens OX=9606 GN=LMAN2L PE=1 SV=1 - [LMA2L_HUMAN]	1.28619	20.69	0.00219816	6	6	10	348	39.6852	8.38232	1.11534	1.16173	1.13193	1.13633	0.816477	0.917196	0.916781	0.883485
Q13595	Transformer-2 protein homolog alpha	TRA2A	Transformer-2 protein homolog alpha OS=Homo sapiens OX=9606 GN=TRA2A PE=1 SV=1 - [TRA2A_HUMAN]	1.28372	20.92	0.0083094	6	7	20	282	32.6691	11.2681	1.14717	1.13539	1.03338	1.10531	0.82815	0.931024	0.82389	0.861021
Q8N8Q3	Endonuclease V	ENDOV	Endonuclease V OS=Homo sapiens OX=9606 GN=ENDOV PE=1 SV=1 - [ENDOV_HUMAN]	1.28341	4.61	0.00363875	1	1	1	282	30.772	8.03076	1.17992	1.23318	1.09578	1.16963	0.930708	0.918553	0.884771	0.911344
Q969S3	Zinc finger protein 622	ZNF622	Zinc finger protein 622 OS=Homo sapiens OX=9606 GN=ZNF622 PE=1 SV=1 - [ZN622_HUMAN]	1.28335	33.33	0.000319734	14	14	26	477	54.2374	6.15088	1.06524	1.08139	1.09604	1.08089	0.848957	0.870622	0.80715	0.842243
O43464	Serine protease HTRA2, mitochondrial	HTRA2	Serine protease HTRA2, mitochondrial OS=Homo sapiens OX=9606 GN=HTRA2 PE=1 SV=2 - [HTRA2_HUMAN]	1.28271	12.66	0.024672	5	5	10	458	48.8109	10.0669	1.15404	1.20991	1.00597	1.12331	0.859611	0.943985	0.823589	0.875728
Q6P1L8	39S ribosomal protein L14, mitochondrial	MRPL14	39S ribosomal protein L14, mitochondrial OS=Homo sapiens OX=9606 GN=MRPL14 PE=1 SV=1 - [RM14_HUMAN]	1.28252	33.79	0.0454092	4	4	10	145	15.9374	10.2427	1.09394	1.22375	1.03349	1.11706	0.75171	0.974363	0.886899	0.870991
Q9Y228	TRAF3-interacting JNK-activating modulator	TRAF3IP3	TRAF3-interacting JNK-activating modulator OS=Homo sapiens OX=9606 GN=TRAF3IP3 PE=1 SV=2 - [T3JAM_HUMAN]	1.28247	1.45	0.0223073	1	1	1	551	63.5868	8.51416	1.00787	1.15216	1.08179	1.0806	0.761941	0.829399	0.936453	0.842598
Q6P1N0	Coiled-coil and C2 domain-containing protein 1A	CC2D1A	Coiled-coil and C2 domain-containing protein 1A OS=Homo sapiens OX=9606 GN=CC2D1A PE=1 SV=1 - [C2D1A_HUMAN]	1.28036	8.1	0.0279485	8	8	10	951	103.998	8.08936	1.14771	1.16365	1.02431	1.11189	0.870265	0.966525	0.768479	0.868423
Q9BZE1	39S ribosomal protein L37, mitochondrial	MRPL37	39S ribosomal protein L37, mitochondrial OS=Homo sapiens OX=9606 GN=MRPL37 PE=1 SV=2 - [RM37_HUMAN]	1.28004	28.84	0.0374397	10	11	28	423	48.0871	8.5874	1.12811	1.14697	0.9819	1.08566	0.786404	0.96257	0.795464	0.848146
P26639	Threonine--tRNA ligase, cytoplasmic	TARS	Threonine--tRNA ligase, cytoplasmic OS=Homo sapiens OX=9606 GN=TARS PE=1 SV=3 - [SYTC_HUMAN]	1.27898	42.32	0.00762104	27	31	100	723	83.3819	6.66846	1.09028	1.09789	1.02925	1.07247	0.777009	0.918055	0.820555	0.83854
P42858	Huntingtin	HTT	Huntingtin OS=Homo sapiens OX=9606 GN=HTT PE=1 SV=2 - [HD_HUMAN]	1.2784	2.9	0.0307366	7	7	9	3142	347.383	6.20166	1.04397	1.14318	1.05258	1.07991	0.721728	0.872624	0.93986	0.844737
P62330	ADP-ribosylation factor 6	ARF6	ADP-ribosylation factor 6 OS=Homo sapiens OX=9606 GN=ARF6 PE=1 SV=2 - [ARF6_HUMAN]	1.27752	30.29	0.0490882	4	5	20	175	20.0694	8.95361	1.17675	1.21486	0.963121	1.11824	0.841643	0.950553	0.833768	0.875321
Q13569	G/T mismatch-specific thymine DNA glycosylase	TDG	G/T mismatch-specific thymine DNA glycosylase OS=Homo sapiens OX=9606 GN=TDG PE=1 SV=2 - [TDG_HUMAN]	1.27616	1.46	0.00331448	1	1	1	410	46.0239	6.80029	1.13987	1.09587	1.13612	1.12395	0.87578	0.945733	0.82067	0.880727
Q05655	Protein kinase C delta type	PRKCD	Protein kinase C delta type OS=Homo sapiens OX=9606 GN=PRKCD PE=1 SV=2 - [KPCD_HUMAN]	1.27519	13.17	0.0301903	8	8	11	676	77.4549	7.75244	1.17258	1.11972	0.964342	1.08555	0.784933	0.89804	0.87087	0.851281
Q9Y6M5	Zinc transporter 1	SLC30A1	Zinc transporter 1 OS=Homo sapiens OX=9606 GN=SLC30A1 PE=1 SV=3 - [ZNT1_HUMAN]	1.27504	16.17	0.0137434	8	8	17	507	55.2641	6.48096	1.1648	1.12016	1.00437	1.09644	0.845949	0.917219	0.816605	0.859924
O60218	Aldo-keto reductase family 1 member B10	AKR1B10	Aldo-keto reductase family 1 member B10 OS=Homo sapiens OX=9606 GN=AKR1B10 PE=1 SV=2 - [AK1BA_HUMAN]	1.27453	75	0.00849629	23	23	163	316	35.9968	7.84033	1.02846	1.04669	1.07428	1.04981	0.747697	0.903251	0.820118	0.823689
Q9BU02	Thiamine-triphosphatase	THTPA	Thiamine-triphosphatase OS=Homo sapiens OX=9606 GN=THTPA PE=1 SV=3 - [THTPA_HUMAN]	1.27438	6.09	0.0211615	1	1	1	230	25.55	4.81787	0.983752	1.11019	1.15227	1.08207	0.775412	0.870312	0.901565	0.849096
Q9Y305	Acyl-coenzyme A thioesterase 9, mitochondrial	ACOT9	Acyl-coenzyme A thioesterase 9, mitochondrial OS=Homo sapiens OX=9606 GN=ACOT9 PE=1 SV=2 - [ACOT9_HUMAN]	1.27413	29.61	0.019962	12	12	20	439	49.8695	8.60205	1.13695	1.09813	1.01629	1.08379	0.76143	0.938161	0.852239	0.85061
Q16881	Thioredoxin reductase 1, cytoplasmic	TXNRD1	Thioredoxin reductase 1, cytoplasmic OS=Homo sapiens OX=9606 GN=TXNRD1 PE=1 SV=3 - [TRXR1_HUMAN]	1.27175	41.29	0.0436244	26	26	80	649	70.8622	7.38623	1.06626	1.07168	1.0542	1.06405	0.687446	0.87236	0.95023	0.836679
P46087	Probable 28S rRNA (cytosine(4447)-C(5))-methyltransferase	NOP2	Probable 28S rRNA (cytosine(4447)-C(5))-methyltransferase OS=Homo sapiens OX=9606 GN=NOP2 PE=1 SV=2 - [NOP2_HUMAN]	1.27117	28.82	0.0471743	22	24	49	812	89.2471	9.23193	1.13996	1.16309	0.962029	1.08836	0.787107	0.957498	0.823959	0.856188
Q04721	Neurogenic locus notch homolog protein 2	NOTCH2	Neurogenic locus notch homolog protein 2 OS=Homo sapiens OX=9606 GN=NOTCH2 PE=1 SV=3 - [NOTC2_HUMAN]	1.27103	0.45	0.0459269	1	1	1	2471	265.226	5.13525	1.06152	1.18661	1.15717	1.1351	0.932376	1.00009	0.74671	0.893057
Q86SQ4	Adhesion G-protein coupled receptor G6	ADGRG6	Adhesion G-protein coupled receptor G6 OS=Homo sapiens OX=9606 GN=ADGRG6 PE=1 SV=3 - [AGRG6_HUMAN]	1.27067	1.15	0.0327484	1	2	2	1221	136.607	7.86963	1.15048	1.11912	1.06932	1.11298	0.761005	0.863753	1.00293	0.875895
Q7Z7H8	39S ribosomal protein L10, mitochondrial	MRPL10	39S ribosomal protein L10, mitochondrial OS=Homo sapiens OX=9606 GN=MRPL10 PE=1 SV=3 - [RM10_HUMAN]	1.27055	11.11	0.0179157	2	2	5	261	29.2637	9.5835	1.12499	1.19602	1.03778	1.1196	0.812633	0.954817	0.876118	0.881189
Q9H583	HEAT repeat-containing protein 1	HEATR1	HEAT repeat-containing protein 1 OS=Homo sapiens OX=9606 GN=HEATR1 PE=1 SV=3 - [HEAT1_HUMAN]	1.27039	23.97	0.0427433	51	51	82	2144	242.215	6.53662	1.0992	1.12868	1.01402	1.08063	0.738395	0.980723	0.832788	0.850635
Q9Y3A4	Ribosomal RNA-processing protein 7 homolog A	RRP7A	Ribosomal RNA-processing protein 7 homolog A OS=Homo sapiens OX=9606 GN=RRP7A PE=1 SV=2 - [RRP7A_HUMAN]	1.26892	39.64	0.00612975	10	11	26	280	32.314	9.5835	1.09715	1.14077	1.07343	1.10378	0.918287	0.899876	0.791413	0.869859
Q13105	Zinc finger and BTB domain-containing protein 17	ZBTB17	Zinc finger and BTB domain-containing protein 17 OS=Homo sapiens OX=9606 GN=ZBTB17 PE=1 SV=3 - [ZBT17_HUMAN]	1.26789	1.12	0.0323534	1	1	1	803	87.872	6.44287	1.07275	1.19528	1.13089	1.13298	0.815297	1.02358	0.841913	0.893595
P04004	Vitronectin	VTN	Vitronectin OS=Homo sapiens OX=9606 GN=VTN PE=1 SV=1 - [VTNC_HUMAN]	1.26512	7.32	0.0237354	3	3	9	478	54.2712	5.79541	1.04321	0.944987	1.10909	1.03243	0.861701	0.740874	0.845632	0.816069
O15530	3-phosphoinositide-dependent protein kinase 1	PDPK1	3-phosphoinositide-dependent protein kinase 1 OS=Homo sapiens OX=9606 GN=PDPK1 PE=1 SV=1 - [PDPK1_HUMAN]	1.26489	29.32	0.000476168	13	14	27	556	63.112	7.35693	1.13976	1.2016	1.14511	1.16216	0.899132	0.915669	0.941555	0.918785
P25815	Protein S100-P	S100P	Protein S100-P OS=Homo sapiens OX=9606 GN=S100P PE=1 SV=2 - [S100P_HUMAN]	1.26403	48.42	0.0490623	4	4	12	95	10.3932	4.88135	1.04326	1.11582	1.0148	1.05796	0.885322	0.932332	0.69327	0.836975
Q8WZ42	Titin	TTN	Titin OS=Homo sapiens OX=9606 GN=TTN PE=1 SV=4 - [TITIN_HUMAN]	1.26376	0.25	0.0477043	3	14	15	34350	3813.65	6.354	1.11206	1.09427	1.03004	1.07879	0.77279	0.783028	1.00508	0.853633
Q969Z0	FAST kinase domain-containing protein 4	TBRG4	FAST kinase domain-containing protein 4 OS=Homo sapiens OX=9606 GN=TBRG4 PE=1 SV=1 - [FAKD4_HUMAN]	1.26262	35.18	0.0208751	18	18	46	631	70.6934	7.41553	1.0719	1.18651	1.06742	1.10861	0.791581	0.960044	0.882441	0.878022
P21796	Voltage-dependent anion-selective channel protein 1	VDAC1	Voltage-dependent anion-selective channel protein 1 OS=Homo sapiens OX=9606 GN=VDAC1 PE=1 SV=2 - [VDAC1_HUMAN]	1.26243	87.99	0.0281684	18	20	126	283	30.7536	8.54346	1.10478	1.13286	1.07077	1.1028	0.957814	0.918778	0.744071	0.873554
O95858	Tetraspanin-15	TSPAN15	Tetraspanin-15 OS=Homo sapiens OX=9606 GN=TSPAN15 PE=1 SV=1 - [TSN15_HUMAN]	1.26204	4.08	0.0347334	1	1	4	294	33.1428	5.47803	1.11144	1.06569	1.1184	1.09851	0.73187	0.915691	0.963716	0.870426
P29317	Ephrin type-A receptor 2	EPHA2	Ephrin type-A receptor 2 OS=Homo sapiens OX=9606 GN=EPHA2 PE=1 SV=2 - [EPHA2_HUMAN]	1.2615	38.83	0.0327749	31	33	71	976	108.197	6.22705	1.07208	1.1242	1.0066	1.06763	0.731056	0.874308	0.933575	0.846313
Q9Y2H1	Serine/threonine-protein kinase 38-like	STK38L	Serine/threonine-protein kinase 38-like OS=Homo sapiens OX=9606 GN=STK38L PE=1 SV=3 - [ST38L_HUMAN]	1.25971	5.6	0.0103668	2	2	4	464	53.9684	6.81494	1.06722	1.14541	1.11148	1.10803	0.802431	0.95739	0.878963	0.879595
Q9UBP6	tRNA (guanine-N(7)-)-methyltransferase	METTL1	tRNA (guanine-N(7)-)-methyltransferase OS=Homo sapiens OX=9606 GN=METTL1 PE=1 SV=1 - [TRMB_HUMAN]	1.25936	33.7	0.00214032	7	7	9	276	31.4511	7.63525	1.05307	1.14787	1.12334	1.10809	0.899246	0.891322	0.8491	0.879889
Q99623	Prohibitin-2	PHB2	Prohibitin-2 OS=Homo sapiens OX=9606 GN=PHB2 PE=1 SV=2 - [PHB2_HUMAN]	1.2575	83.95	0.0266579	26	26	110	299	33.2759	9.83252	1.08424	1.10525	1.09204	1.09384	0.893369	0.969015	0.747173	0.869852
Q9UL25	Ras-related protein Rab-21	RAB21	Ras-related protein Rab-21 OS=Homo sapiens OX=9606 GN=RAB21 PE=1 SV=3 - [RAB21_HUMAN]	1.2568	36	0.0342232	6	7	27	225	24.3323	7.94287	1.12041	1.12308	0.961399	1.0683	0.779767	0.930442	0.839835	0.850014
O00257	E3 SUMO-protein ligase CBX4	CBX4	E3 SUMO-protein ligase CBX4 OS=Homo sapiens OX=9606 GN=CBX4 PE=1 SV=3 - [CBX4_HUMAN]	1.25656	24.82	0.00961236	12	12	19	560	61.3295	9.36377	1.07944	1.15783	1.02709	1.08812	0.831911	0.923341	0.842606	0.865953
Q5FWF5	N-acetyltransferase ESCO1	ESCO1	N-acetyltransferase ESCO1 OS=Homo sapiens OX=9606 GN=ESCO1 PE=1 SV=3 - [ESCO1_HUMAN]	1.25638	0.95	0.0498393	1	1	1	840	94.9235	9.15869	1.03104	1.10098	1.26133	1.13112	0.964223	0.807657	0.929013	0.900298
Q5HYI7	Metaxin-3	MTX3	Metaxin-3 OS=Homo sapiens OX=9606 GN=MTX3 PE=1 SV=2 - [MTX3_HUMAN]	1.25506	10.9	0.00147262	3	3	7	312	35.0712	7.79639	1.1682	1.09954	1.12012	1.12929	0.932989	0.906477	0.859886	0.899784
Q01813	ATP-dependent 6-phosphofructokinase, platelet type	PFKP	ATP-dependent 6-phosphofructokinase, platelet type OS=Homo sapiens OX=9606 GN=PFKP PE=1 SV=2 - [PFKAP_HUMAN]	1.2548	15.94	0.0391938	6	11	15	784	85.5415	7.54736	1.12607	1.17022	0.942136	1.07948	0.863604	0.892828	0.824399	0.860277
O95396	Adenylyltransferase and sulfurtransferase MOCS3	MOCS3	Adenylyltransferase and sulfurtransferase MOCS3 OS=Homo sapiens OX=9606 GN=MOCS3 PE=1 SV=1 - [MOCS3_HUMAN]	1.25366	5	0.044633	2	2	3	460	49.6379	6.21436	1.16885	1.13146	1.02561	1.10864	0.76703	0.990451	0.895491	0.884324
Q9NVH6	Trimethyllysine dioxygenase, mitochondrial	TMLHE	Trimethyllysine dioxygenase, mitochondrial OS=Homo sapiens OX=9606 GN=TMLHE PE=1 SV=1 - [TMLH_HUMAN]	1.25341	5.46	0.00510957	3	3	3	421	49.4861	7.72314	1.07405	1.15507	1.10957	1.11289	0.892089	0.942741	0.828847	0.887892
Q2QL34	Mpv17-like protein	MPV17L	Mpv17-like protein OS=Homo sapiens OX=9606 GN=MPV17L PE=1 SV=1 - [MP17L_HUMAN]	1.25177	4.08	0.0106179	1	1	1	196	22.1015	9.89111	1.17989	1.14696	1.04513	1.12399	0.840563	0.917414	0.9358	0.897926
Q9UL12	Sarcosine dehydrogenase, mitochondrial	SARDH	Sarcosine dehydrogenase, mitochondrial OS=Homo sapiens OX=9606 GN=SARDH PE=1 SV=1 - [SARDH_HUMAN]	1.25113	29.3	0.0243834	21	22	38	918	100.973	7.25439	1.1338	1.11867	1.01428	1.08892	0.843631	0.966028	0.801396	0.870352
O95970	Leucine-rich glioma-inactivated protein 1	LGI1	Leucine-rich glioma-inactivated protein 1 OS=Homo sapiens OX=9606 GN=LGI1 PE=1 SV=1 - [LGI1_HUMAN]	1.25027	1.44	0.032995	1	1	1	557	63.7775	8.23584	1.0984	1.15953	1.09046	1.11613	0.897659	1.00515	0.775332	0.892714
P48506	Glutamate--cysteine ligase catalytic subunit	GCLC	Glutamate--cysteine ligase catalytic subunit OS=Homo sapiens OX=9606 GN=GCLC PE=1 SV=2 - [GSH1_HUMAN]	1.2496	38.78	0.00107002	23	24	74	637	72.7193	6.0874	1.0348	1.05419	1.03314	1.04071	0.824549	0.877269	0.796696	0.832838
P52895	Aldo-keto reductase family 1 member C2	AKR1C2	Aldo-keto reductase family 1 member C2 OS=Homo sapiens OX=9606 GN=AKR1C2 PE=1 SV=3 - [AK1C2_HUMAN]	1.24835	91.64	0.0217774	6	27	281	323	36.712	7.48877	1.00307	1.09357	0.977491	1.02471	0.746961	0.897102	0.81849	0.820851
P62070	Ras-related protein R-Ras2	RRAS2	Ras-related protein R-Ras2 OS=Homo sapiens OX=9606 GN=RRAS2 PE=1 SV=1 - [RRAS2_HUMAN]	1.24776	38.73	0.0164852	8	8	22	204	23.3847	6.01123	1.13668	1.1409	0.988185	1.08859	0.885632	0.900194	0.831481	0.872436
Q86XE5	4-hydroxy-2-oxoglutarate aldolase, mitochondrial	HOGA1	4-hydroxy-2-oxoglutarate aldolase, mitochondrial OS=Homo sapiens OX=9606 GN=HOGA1 PE=1 SV=1 - [HOGA1_HUMAN]	1.24669	6.73	0.00032776	2	2	5	327	35.2259	7.95752	1.07656	1.10814	1.12276	1.10248	0.860191	0.887051	0.90574	0.884327
P14866	Heterogeneous nuclear ribonucleoprotein L	HNRNPL	Heterogeneous nuclear ribonucleoprotein L OS=Homo sapiens OX=9606 GN=HNRNPL PE=1 SV=2 - [HNRPL_HUMAN]	1.24668	47.71	0.0427083	21	21	146	589	64.0924	8.22119	1.06515	1.14437	1.01269	1.07407	0.829913	0.980373	0.774338	0.861542
Q9NYH9	U3 small nucleolar RNA-associated protein 6 homolog	UTP6	U3 small nucleolar RNA-associated protein 6 homolog OS=Homo sapiens OX=9606 GN=UTP6 PE=2 SV=2 - [UTP6_HUMAN]	1.24545	24.12	0.0218434	14	16	31	597	70.1488	7.28369	1.11147	1.10975	1.07098	1.0974	0.769624	0.963438	0.910319	0.881127
P60842	Eukaryotic initiation factor 4A-I	EIF4A1	Eukaryotic initiation factor 4A-I OS=Homo sapiens OX=9606 GN=EIF4A1 PE=1 SV=1 - [IF4A1_HUMAN]	1.24412	59.85	0.0406927	12	26	235	406	46.1246	5.47803	1.11482	1.18498	0.998206	1.09934	0.795601	0.95918	0.896093	0.883625
Q13126	S-methyl-5'-thioadenosine phosphorylase	MTAP	S-methyl-5'-thioadenosine phosphorylase OS=Homo sapiens OX=9606 GN=MTAP PE=1 SV=2 - [MTAP_HUMAN]	1.24396	31.45	0.0393362	7	7	20	283	31.2158	7.18115	1.11536	1.09998	1.08499	1.10011	0.950213	0.960394	0.742463	0.884357
P11234	Ras-related protein Ral-B	RALB	Ras-related protein Ral-B OS=Homo sapiens OX=9606 GN=RALB PE=1 SV=1 - [RALB_HUMAN]	1.24395	44.66	0.0166608	6	9	22	206	23.3939	6.62451	1.05761	1.11202	1.02566	1.0651	0.79337	0.946572	0.828734	0.856225
Q96A35	39S ribosomal protein L24, mitochondrial	MRPL24	39S ribosomal protein L24, mitochondrial OS=Homo sapiens OX=9606 GN=MRPL24 PE=1 SV=1 - [RM24_HUMAN]	1.24364	50.46	0.0137641	12	12	26	216	24.899	9.29053	1.08183	1.11718	1.06609	1.08837	0.861465	0.965234	0.798747	0.875149
P32189	Glycerol kinase	GK	Glycerol kinase OS=Homo sapiens OX=9606 GN=GK PE=1 SV=3 - [GLPK_HUMAN]	1.24312	32.38	0.0168061	19	19	40	559	61.2051	6.53662	1.05138	1.06227	1.18076	1.09814	0.813756	0.927164	0.909193	0.883371
P49441	Inositol polyphosphate 1-phosphatase	INPP1	Inositol polyphosphate 1-phosphatase OS=Homo sapiens OX=9606 GN=INPP1 PE=1 SV=1 - [INPP_HUMAN]	1.24301	16.29	0.0463576	4	4	4	399	43.9702	5.26221	1.24526	1.06607	0.996541	1.10263	0.875595	0.917008	0.868583	0.887062
Q9BRU9	rRNA-processing protein UTP23 homolog	UTP23	rRNA-processing protein UTP23 homolog OS=Homo sapiens OX=9606 GN=UTP23 PE=1 SV=2 - [UTP23_HUMAN]	1.24288	8.84	0.0204818	2	2	3	249	28.3843	10.0669	1.00049	1.13577	1.0901	1.07545	0.802264	0.939955	0.853656	0.865292
Q9Y4A5	Transformation/transcription domain-associated protein	TRRAP	Transformation/transcription domain-associated protein OS=Homo sapiens OX=9606 GN=TRRAP PE=1 SV=3 - [TRRAP_HUMAN]	1.24199	1.48	0.0493977	5	7	10	3859	437.318	8.19189	1.13671	1.14115	0.938744	1.0722	0.797104	0.882504	0.910261	0.863289
Q92685	Dol-P-Man:Man(5)GlcNAc(2)-PP-Dol alpha-1,3-mannosyltransferase	ALG3	Dol-P-Man:Man(5)GlcNAc(2)-PP-Dol alpha-1,3-mannosyltransferase OS=Homo sapiens OX=9606 GN=ALG3 PE=1 SV=1 - [ALG3_HUMAN]	1.24101	2.28	0.00847988	1	1	1	438	50.0935	9.43701	0.998635	1.12741	1.07968	1.06858	0.87922	0.884514	0.819424	0.861053
Q96S44	EKC/KEOPS complex subunit TP53RK	TP53RK	EKC/KEOPS complex subunit TP53RK OS=Homo sapiens OX=9606 GN=TP53RK PE=1 SV=2 - [PRPK_HUMAN]	1.24012	30.83	0.0182537	6	6	8	253	28.1428	9.53955	1.12106	1.07477	1.18037	1.1254	0.851164	1.00209	0.869219	0.90749
Q9BSH4	Translational activator of cytochrome c oxidase 1	TACO1	Translational activator of cytochrome c oxidase 1 OS=Homo sapiens OX=9606 GN=TACO1 PE=1 SV=1 - [TACO1_HUMAN]	1.23799	24.58	0.0435051	8	8	13	297	32.4567	8.1333	1.18929	1.14126	0.966727	1.09909	0.885645	0.934183	0.843571	0.8878
P41252	Isoleucine--tRNA ligase, cytoplasmic	IARS	Isoleucine--tRNA ligase, cytoplasmic OS=Homo sapiens OX=9606 GN=IARS PE=1 SV=2 - [SYIC_HUMAN]	1.23776	42.47	0.0344505	49	50	140	1262	144.406	6.15088	1.05393	1.05124	1.05693	1.05403	0.876731	0.948056	0.72992	0.851569
Q9BRZ2	E3 ubiquitin-protein ligase TRIM56	TRIM56	E3 ubiquitin-protein ligase TRIM56 OS=Homo sapiens OX=9606 GN=TRIM56 PE=1 SV=3 - [TRI56_HUMAN]	1.23716	12.32	0.049832	6	6	9	755	81.4365	7.73779	1.27047	1.1312	1.01724	1.13964	0.874132	0.972723	0.916666	0.921174
Q9NUD5	Zinc finger CCHC domain-containing protein 3	ZCCHC3	Zinc finger CCHC domain-containing protein 3 OS=Homo sapiens OX=9606 GN=ZCCHC3 PE=1 SV=2 - [ZCHC3_HUMAN]	1.23687	38.46	0.034515	13	14	25	403	43.5199	8.52881	1.13962	1.13121	1.0132	1.09468	0.833797	0.990172	0.831142	0.885037
P08183	ATP-dependent translocase ABCB1	ABCB1	ATP-dependent translocase ABCB1 OS=Homo sapiens OX=9606 GN=ABCB1 PE=1 SV=3 - [MDR1_HUMAN]	1.23672	28.44	0.00976447	33	33	66	1280	141.389	8.99756	1.11796	1.15533	1.02145	1.09825	0.84696	0.920031	0.897104	0.888032
O60287	Nucleolar pre-ribosomal-associated protein 1	URB1	Nucleolar pre-ribosomal-associated protein 1 OS=Homo sapiens OX=9606 GN=URB1 PE=1 SV=4 - [NPA1P_HUMAN]	1.23524	9.38	0.0212227	16	17	22	2271	254.227	6.46826	1.10779	1.09284	1.00896	1.06986	0.811878	0.957713	0.828759	0.866117
Q9NXF1	Testis-expressed protein 10	TEX10	Testis-expressed protein 10 OS=Homo sapiens OX=9606 GN=TEX10 PE=1 SV=2 - [TEX10_HUMAN]	1.23418	17.98	0.0115101	18	19	24	929	105.608	9.36377	1.07852	1.12664	1.10304	1.10273	0.818598	0.974952	0.886926	0.893492
Q96QB1	Rho GTPase-activating protein 7	DLC1	Rho GTPase-activating protein 7 OS=Homo sapiens OX=9606 GN=DLC1 PE=1 SV=4 - [RHG07_HUMAN]	1.23386	1.51	0.00525625	2	2	4	1528	170.485	6.40479	1.16419	1.08461	1.13167	1.12682	0.967504	0.86002	0.912228	0.913251
A2RUC4	tRNA wybutosine-synthesizing protein 5	TYW5	tRNA wybutosine-synthesizing protein 5 OS=Homo sapiens OX=9606 GN=TYW5 PE=1 SV=1 - [TYW5_HUMAN]	1.23226	2.54	0.0170116	1	1	1	315	36.5248	7.54736	1.05876	1.09773	1.17464	1.11038	0.889972	0.976728	0.836574	0.901091
P07947	Tyrosine-protein kinase Yes	YES1	Tyrosine-protein kinase Yes OS=Homo sapiens OX=9606 GN=YES1 PE=1 SV=3 - [YES_HUMAN]	1.23055	24.68	0.0310578	9	14	25	543	60.7625	6.7417	1.03514	1.12681	1.05274	1.07156	0.829954	0.979282	0.803171	0.870803
Q86WB0	Nuclear-interacting partner of ALK	ZC3HC1	Nuclear-interacting partner of ALK OS=Homo sapiens OX=9606 GN=ZC3HC1 PE=1 SV=1 - [NIPA_HUMAN]	1.22996	12.15	0.00828095	5	5	6	502	55.2261	5.61768	1.12878	1.16044	1.12073	1.13665	0.844716	0.987623	0.940072	0.924137
Q8WV44	E3 ubiquitin-protein ligase TRIM41	TRIM41	E3 ubiquitin-protein ligase TRIM41 OS=Homo sapiens OX=9606 GN=TRIM41 PE=1 SV=3 - [TRI41_HUMAN]	1.22992	1.75	0.0188866	1	1	1	630	71.6247	5.05908	1.15258	1.25049	1.21684	1.20664	1.07564	0.970039	0.897525	0.981068
Q96PY5	Formin-like protein 2	FMNL2	Formin-like protein 2 OS=Homo sapiens OX=9606 GN=FMNL2 PE=1 SV=3 - [FMNL2_HUMAN]	1.22944	15.84	0.00327596	19	20	33	1086	123.243	7.40088	1.06293	1.08727	1.07274	1.07431	0.812278	0.89665	0.912545	0.873824
Q6UB35	Monofunctional C1-tetrahydrofolate synthase, mitochondrial	MTHFD1L	Monofunctional C1-tetrahydrofolate synthase, mitochondrial OS=Homo sapiens OX=9606 GN=MTHFD1L PE=1 SV=1 - [C1TM_HUMAN]	1.22914	31.49	0.00761499	29	30	64	978	105.724	8.06006	1.06002	1.09907	1.12391	1.09433	0.818505	0.937854	0.91462	0.890326
Q9UJT0	Tubulin epsilon chain	TUBE1	Tubulin epsilon chain OS=Homo sapiens OX=9606 GN=TUBE1 PE=2 SV=1 - [TBE_HUMAN]	1.22894	4.84	0.00665538	2	2	2	475	52.8978	6.63916	1.14482	1.15553	1.13303	1.14446	0.969922	0.849834	0.974018	0.931258
P18440	Arylamine N-acetyltransferase 1	NAT1	Arylamine N-acetyltransferase 1 OS=Homo sapiens OX=9606 GN=NAT1 PE=1 SV=2 - [ARY1_HUMAN]	1.22727	12.76	0.049618	3	3	4	290	33.8772	6.53662	1.18877	1.13737	0.963714	1.09662	0.927996	0.910444	0.842189	0.893543
O43414	ERI1 exoribonuclease 3	ERI3	ERI1 exoribonuclease 3 OS=Homo sapiens OX=9606 GN=ERI3 PE=1 SV=2 - [ERI3_HUMAN]	1.22684	2.67	0.038657	1	1	2	337	37.2137	8.07471	1.1367	1.13697	1.02919	1.10095	1.01081	0.841144	0.840208	0.897388
Q9H9B4	Sideroflexin-1	SFXN1	Sideroflexin-1 OS=Homo sapiens OX=9606 GN=SFXN1 PE=1 SV=4 - [SFXN1_HUMAN]	1.22668	32.61	0.043017	9	10	32	322	35.5963	9.0708	1.06457	1.16279	0.997785	1.07505	0.801649	0.96627	0.861238	0.876386
Q9Y5U4	Insulin-induced gene 2 protein	INSIG2	Insulin-induced gene 2 protein OS=Homo sapiens OX=9606 GN=INSIG2 PE=1 SV=2 - [INSI2_HUMAN]	1.22603	8	0.0430864	2	2	3	225	24.7617	7.95752	1.15103	1.14966	1.00044	1.10038	0.845894	0.993709	0.852935	0.897513
Q9Y5Z9	UbiA prenyltransferase domain-containing protein 1	UBIAD1	UbiA prenyltransferase domain-containing protein 1 OS=Homo sapiens OX=9606 GN=UBIAD1 PE=1 SV=1 - [UBIA1_HUMAN]	1.22564	7.69	0.00884501	3	3	3	338	36.8076	8.14795	1.12884	0.991517	1.06728	1.06255	0.863502	0.886172	0.851112	0.866929
Q6P087	Mitochondrial mRNA pseudouridine synthase RPUSD3	RPUSD3	Mitochondrial mRNA pseudouridine synthase RPUSD3 OS=Homo sapiens OX=9606 GN=RPUSD3 PE=1 SV=3 - [RUSD3_HUMAN]	1.22534	14.25	0.0436955	4	4	7	351	38.4368	10.3159	1.17303	1.18294	1.02666	1.12755	0.819829	0.975377	0.965362	0.920189
P26599	Polypyrimidine tract-binding protein 1	PTBP1	Polypyrimidine tract-binding protein 1 OS=Homo sapiens OX=9606 GN=PTBP1 PE=1 SV=1 - [PTBP1_HUMAN]	1.22424	57.25	0.0241138	16	21	104	531	57.1856	9.17334	1.05602	1.11284	1.05412	1.07433	0.807983	0.979794	0.844865	0.877547
Q9BTE1	Dynactin subunit 5	DCTN5	Dynactin subunit 5 OS=Homo sapiens OX=9606 GN=DCTN5 PE=1 SV=1 - [DCTN5_HUMAN]	1.22364	9.89	0.0268584	2	2	2	182	20.1133	8.01611	1.01207	1.1137	1.05665	1.06081	0.8018	0.961803	0.837184	0.866929
P07355	Annexin A2	ANXA2	Annexin A2 OS=Homo sapiens OX=9606 GN=ANXA2 PE=1 SV=2 - [ANXA2_HUMAN]	1.2236	43.95	0.0373179	15	15	33	339	38.5798	7.75244	1.08092	1.23386	1.01742	1.11073	0.880781	0.907265	0.935227	0.907758
Q9Y3A2	Probable U3 small nucleolar RNA-associated protein 11	UTP11	Probable U3 small nucleolar RNA-associated protein 11 OS=Homo sapiens OX=9606 GN=UTP11 PE=1 SV=2 - [UTP11_HUMAN]	1.22221	29.25	0.0189962	11	11	22	253	30.4277	10.1548	1.04948	1.103	1.13858	1.09702	0.977276	0.89593	0.819509	0.897572
O60783	28S ribosomal protein S14, mitochondrial	MRPS14	28S ribosomal protein S14, mitochondrial OS=Homo sapiens OX=9606 GN=MRPS14 PE=1 SV=1 - [RT14_HUMAN]	1.22165	28.91	0.00099571	3	3	8	128	15.129	11.4146	1.1432	1.13132	1.09137	1.12196	0.928463	0.942693	0.884051	0.918402
P78368	Casein kinase I isoform gamma-2	CSNK1G2	Casein kinase I isoform gamma-2 OS=Homo sapiens OX=9606 GN=CSNK1G2 PE=1 SV=1 - [KC1G2_HUMAN]	1.22149	12.05	0.031345	6	6	7	415	47.4272	9.05615	1.0091	1.00663	1.12336	1.04636	0.90144	0.899519	0.768913	0.856624
Q9Y6R9	Coiled-coil domain-containing protein 61	CCDC61	Coiled-coil domain-containing protein 61 OS=Homo sapiens OX=9606 GN=CCDC61 PE=1 SV=3 - [CCD61_HUMAN]	1.2211	4.3	0.0102241	2	2	4	512	57.3334	10.272	1.13435	1.00796	1.07081	1.07104	0.865841	0.918825	0.846652	0.877106
Q9HBL7	Plasminogen receptor (KT)	PLGRKT	Plasminogen receptor (KT) OS=Homo sapiens OX=9606 GN=PLGRKT PE=1 SV=1 - [PLRKT_HUMAN]	1.21994	21.09	0.0311851	4	4	8	147	17.1899	9.5835	1.08429	1.08908	1.06848	1.08062	0.785427	0.991354	0.880598	0.885793
P84098	60S ribosomal protein L19	RPL19	60S ribosomal protein L19 OS=Homo sapiens OX=9606 GN=RPL19 PE=1 SV=1 - [RL19_HUMAN]	1.21984	48.47	0.0365206	13	14	108	196	23.4512	11.4731	1.10898	1.15112	1.02873	1.09628	0.819321	0.998899	0.877908	0.898709
Q96H35	Probable RNA-binding protein 18	RBM18	Probable RNA-binding protein 18 OS=Homo sapiens OX=9606 GN=RBM18 PE=2 SV=1 - [RBM18_HUMAN]	1.21954	8.42	0.0231523	2	2	2	190	21.6353	9.43701	1.09314	1.20029	1.02544	1.10629	0.890506	0.951502	0.879395	0.907134
P12259	Coagulation factor V	F5	Coagulation factor V OS=Homo sapiens OX=9606 GN=F5 PE=1 SV=4 - [FA5_HUMAN]	1.21854	1.21	0.0279837	3	3	3	2224	251.546	6.04932	1.06533	0.988595	0.92304	0.99232	0.766792	0.87797	0.798285	0.814349
P32322	Pyrroline-5-carboxylate reductase 1, mitochondrial	PYCR1	Pyrroline-5-carboxylate reductase 1, mitochondrial OS=Homo sapiens OX=9606 GN=PYCR1 PE=1 SV=2 - [P5CR1_HUMAN]	1.21825	42.95	0.0126359	11	11	57	319	33.3396	7.60596	1.03395	1.12905	1.12043	1.09448	0.835068	0.951522	0.908609	0.8984
O60613	Selenoprotein F	SELENOF	Selenoprotein F OS=Homo sapiens OX=9606 GN=SELENOF PE=1 SV=4 - [SEP15_HUMAN]	1.218	17.58	0.0322024	2	2	4	165	18.0811	5.03369	1.03671	1.11562	1.22617	1.12617	0.881334	0.910521	0.981949	0.924601
P49591	Serine--tRNA ligase, cytoplasmic	SARS	Serine--tRNA ligase, cytoplasmic OS=Homo sapiens OX=9606 GN=SARS PE=1 SV=3 - [SYSC_HUMAN]	1.21694	55.06	0.0288679	26	26	89	514	58.7401	6.43018	1.01251	1.0329	1.16659	1.07067	0.871426	0.831582	0.936389	0.879799
Q9BYC9	39S ribosomal protein L20, mitochondrial	MRPL20	39S ribosomal protein L20, mitochondrial OS=Homo sapiens OX=9606 GN=MRPL20 PE=1 SV=1 - [RM20_HUMAN]	1.21515	41.61	0.0207901	8	8	17	149	17.4316	10.8579	1.07863	1.12489	1.08	1.09451	0.801701	0.963361	0.937095	0.900719
Q96JN0	Ligand-dependent corepressor	LCOR	Ligand-dependent corepressor OS=Homo sapiens OX=9606 GN=LCOR PE=1 SV=2 - [LCOR_HUMAN]	1.21489	2.54	0.000953189	1	1	1	433	46.9776	9.37842	1.14397	1.18231	1.11806	1.14811	0.964379	0.917985	0.95273	0.945032
Q9Y3L5	Ras-related protein Rap-2c	RAP2C	Ras-related protein Rap-2c OS=Homo sapiens OX=9606 GN=RAP2C PE=1 SV=1 - [RAP2C_HUMAN]	1.21426	39.34	0.0189503	4	7	13	183	20.7314	4.94482	1.10776	1.16347	1.01855	1.09659	0.89631	0.955086	0.857885	0.903094
Q9NR12	PDZ and LIM domain protein 7	PDLIM7	PDZ and LIM domain protein 7 OS=Homo sapiens OX=9606 GN=PDLIM7 PE=1 SV=1 - [PDLI7_HUMAN]	1.21414	12.04	0.0441366	5	5	6	457	49.8126	8.41162	1.15324	1.09672	0.995762	1.08191	0.798618	0.951996	0.922649	0.891088
Q4G176	Malonate--CoA ligase ACSF3, mitochondrial	ACSF3	Malonate--CoA ligase ACSF3, mitochondrial OS=Homo sapiens OX=9606 GN=ACSF3 PE=1 SV=3 - [ACSF3_HUMAN]	1.21385	5.73	0.0258833	4	4	6	576	64.0893	8.36768	1.12574	1.10536	1.04696	1.09269	0.811358	0.903215	0.985975	0.900183
Q9Y3A5	Ribosome maturation protein SBDS	SBDS	Ribosome maturation protein SBDS OS=Homo sapiens OX=9606 GN=SBDS PE=1 SV=4 - [SBDS_HUMAN]	1.21377	41.2	0.00776142	13	13	39	250	28.7453	8.74854	1.12031	1.09907	1.04514	1.08817	0.858494	0.959255	0.871825	0.896525
Q13769	THO complex subunit 5 homolog	THOC5	THO complex subunit 5 homolog OS=Homo sapiens OX=9606 GN=THOC5 PE=1 SV=2 - [THOC5_HUMAN]	1.21317	16.98	0.0391077	12	12	16	683	78.4579	6.87354	1.01633	1.13688	1.11238	1.08853	0.797463	0.969344	0.924982	0.897263
O95831	Apoptosis-inducing factor 1, mitochondrial	AIFM1	Apoptosis-inducing factor 1, mitochondrial OS=Homo sapiens OX=9606 GN=AIFM1 PE=1 SV=1 - [AIFM1_HUMAN]	1.21299	36.38	0.0361075	22	22	94	613	66.8589	8.95361	1.07131	1.11824	1.01994	1.06983	0.821689	0.988607	0.835643	0.88198
Q9BYB4	Guanine nucleotide-binding protein subunit beta-like protein 1	GNB1L	Guanine nucleotide-binding protein subunit beta-like protein 1 OS=Homo sapiens OX=9606 GN=GNB1L PE=1 SV=2 - [GNB1L_HUMAN]	1.21285	5.81	0.027269	1	1	1	327	35.5951	7.97217	1.04827	1.06179	1.08666	1.06557	0.77092	0.93061	0.934176	0.878568
O75911	Short-chain dehydrogenase/reductase 3	DHRS3	Short-chain dehydrogenase/reductase 3 OS=Homo sapiens OX=9606 GN=DHRS3 PE=1 SV=2 - [DHRS3_HUMAN]	1.21245	22.52	0.00692386	5	5	9	302	33.5266	8.83643	1.10871	1.06647	1.08219	1.08579	0.827405	0.944372	0.914824	0.895534
Q9UM21	Alpha-1,3-mannosyl-glycoprotein 4-beta-N-acetylglucosaminyltransferase A	MGAT4A	Alpha-1,3-mannosyl-glycoprotein 4-beta-N-acetylglucosaminyltransferase A OS=Homo sapiens OX=9606 GN=MGAT4A PE=1 SV=1 - [MGT4A_HUMAN]	1.21183	2.99	0.0402881	1	1	1	535	61.5051	7.40088	1.0867	1.15318	1.00546	1.08178	0.799843	0.931939	0.94626	0.892681
Q96K49	Transmembrane protein 87B	TMEM87B	Transmembrane protein 87B OS=Homo sapiens OX=9606 GN=TMEM87B PE=1 SV=1 - [TM87B_HUMAN]	1.2118	1.08	0.00997641	1	1	1	555	63.4947	7.44482	1.05991	1.12153	1.10759	1.09634	0.830594	0.936835	0.946729	0.904719
P04406	Glyceraldehyde-3-phosphate dehydrogenase	GAPDH	Glyceraldehyde-3-phosphate dehydrogenase OS=Homo sapiens OX=9606 GN=GAPDH PE=1 SV=3 - [G3P_HUMAN]	1.21162	77.61	0.0331545	25	25	423	335	36.0304	8.45557	1.09175	1.13087	1.01306	1.07856	0.866176	0.982287	0.82208	0.890181
Q9BZV1	UBX domain-containing protein 6	UBXN6	UBX domain-containing protein 6 OS=Homo sapiens OX=9606 GN=UBXN6 PE=1 SV=1 - [UBXN6_HUMAN]	1.21026	2.95	0.0497048	1	1	1	441	49.7229	6.88818	1.17804	1.09617	1.10633	1.12684	1.03308	0.9512	0.808958	0.931079
Q9NPE3	H/ACA ribonucleoprotein complex subunit 3	NOP10	H/ACA ribonucleoprotein complex subunit 3 OS=Homo sapiens OX=9606 GN=NOP10 PE=1 SV=1 - [NOP10_HUMAN]	1.20953	45.31	0.0137736	2	2	9	64	7.70097	9.99365	1.07163	1.02229	1.14496	1.07963	0.844409	0.896278	0.93711	0.892599
P11233	Ras-related protein Ral-A	RALA	Ras-related protein Ral-A OS=Homo sapiens OX=9606 GN=RALA PE=1 SV=1 - [RALA_HUMAN]	1.2094	49.51	0.0124337	6	9	22	206	23.552	7.10791	0.986161	1.0446	1.12584	1.0522	0.850635	0.891064	0.868361	0.87002
Q86X76	Deaminated glutathione amidase	NIT1	Deaminated glutathione amidase OS=Homo sapiens OX=9606 GN=NIT1 PE=1 SV=2 - [NIT1_HUMAN]	1.20931	18.96	0.0152856	6	6	11	327	35.8732	7.73779	1.09872	1.11742	1.01835	1.07816	0.867138	0.959483	0.848046	0.891555
Q9HB21	Pleckstrin homology domain-containing family A member 1	PLEKHA1	Pleckstrin homology domain-containing family A member 1 OS=Homo sapiens OX=9606 GN=PLEKHA1 PE=1 SV=2 - [PKHA1_HUMAN]	1.2088	6.19	0.00632689	2	2	2	404	45.5249	8.55811	1.0595	1.14712	1.08578	1.09747	0.888075	0.957873	0.87774	0.907896
Q6P4A7	Sideroflexin-4	SFXN4	Sideroflexin-4 OS=Homo sapiens OX=9606 GN=SFXN4 PE=1 SV=1 - [SFXN4_HUMAN]	1.2086	12.17	0.0091334	3	3	7	337	37.9738	9.18799	1.07373	1.10559	1.05527	1.0782	0.822088	0.945213	0.909013	0.892104
Q9UKM9	RNA-binding protein Raly	RALY	RNA-binding protein Raly OS=Homo sapiens OX=9606 GN=RALY PE=1 SV=1 - [RALY_HUMAN]	1.20837	53.92	0.0116512	18	18	77	306	32.4436	9.17334	1.09953	1.14849	1.04907	1.09903	0.905334	0.967018	0.856195	0.909516
Q03701	CCAAT/enhancer-binding protein zeta	CEBPZ	CCAAT/enhancer-binding protein zeta OS=Homo sapiens OX=9606 GN=CEBPZ PE=1 SV=3 - [CEBPZ_HUMAN]	1.20802	31.31	0.0335476	31	31	67	1054	120.898	5.93506	1.05674	1.11389	1.03468	1.06844	0.792207	0.975203	0.885948	0.884453
P31483	Nucleolysin TIA-1 isoform p40	TIA1	Nucleolysin TIA-1 isoform p40 OS=Homo sapiens OX=9606 GN=TIA1 PE=1 SV=3 - [TIA1_HUMAN]	1.20718	22.28	0.0435664	4	8	17	386	42.9356	7.73779	1.07196	1.1429	0.982997	1.06595	0.901204	0.945804	0.802026	0.883011
P62318	Small nuclear ribonucleoprotein Sm D3	SNRPD3	Small nuclear ribonucleoprotein Sm D3 OS=Homo sapiens OX=9606 GN=SNRPD3 PE=1 SV=1 - [SMD3_HUMAN]	1.20684	47.62	0.00088253	4	4	19	126	13.9073	10.3159	1.06652	1.11295	1.09918	1.09289	0.937031	0.894242	0.885448	0.905574
Q08257	Quinone oxidoreductase	CRYZ	Quinone oxidoreductase OS=Homo sapiens OX=9606 GN=CRYZ PE=1 SV=1 - [QOR_HUMAN]	1.20634	73.25	0.0193464	17	17	81	329	35.1845	8.44092	1.03307	1.05526	1.14788	1.07874	0.87948	0.958656	0.844536	0.894224
Q9NY12	H/ACA ribonucleoprotein complex subunit 1	GAR1	H/ACA ribonucleoprotein complex subunit 1 OS=Homo sapiens OX=9606 GN=GAR1 PE=1 SV=1 - [GAR1_HUMAN]	1.20549	23.5	0.0391649	6	6	19	217	22.3342	10.9165	0.995812	1.06719	1.17625	1.07975	0.837417	0.906436	0.94323	0.895694
P62913	60S ribosomal protein L11	RPL11	60S ribosomal protein L11 OS=Homo sapiens OX=9606 GN=RPL11 PE=1 SV=2 - [RL11_HUMAN]	1.20543	43.82	0.0361191	8	8	41	178	20.2396	9.59814	1.13391	1.1112	1.02971	1.09161	0.878468	1.00416	0.834098	0.905574
Q8WU79	Stromal membrane-associated protein 2	SMAP2	Stromal membrane-associated protein 2 OS=Homo sapiens OX=9606 GN=SMAP2 PE=1 SV=1 - [SMAP2_HUMAN]	1.20531	11.19	0.038692	4	5	9	429	46.7548	8.86572	1.13686	1.07379	1.06878	1.09314	0.832853	1.01985	0.868115	0.90694
Q14562	ATP-dependent RNA helicase DHX8	DHX8	ATP-dependent RNA helicase DHX8 OS=Homo sapiens OX=9606 GN=DHX8 PE=1 SV=1 - [DHX8_HUMAN]	1.20518	6.39	0.0137685	6	7	9	1220	139.227	8.32373	1.11508	1.10986	1.05712	1.09402	0.888796	0.985222	0.849273	0.907764
Q01780	Exosome component 10	EXOSC10	Exosome component 10 OS=Homo sapiens OX=9606 GN=EXOSC10 PE=1 SV=2 - [EXOSX_HUMAN]	1.20505	40.56	0.0300911	32	32	73	885	100.768	8.45557	1.05345	1.07742	1.09756	1.07614	0.857055	0.999393	0.822639	0.893029
P19256	Lymphocyte function-associated antigen 3	CD58	Lymphocyte function-associated antigen 3 OS=Homo sapiens OX=9606 GN=CD58 PE=1 SV=1 - [LFA3_HUMAN]	1.20467	4.8	0.0490068	1	1	1	250	28.1289	6.75635	0.942728	1.15445	1.07705	1.05807	0.843582	0.891271	0.900078	0.87831
Q9NXH9	tRNA (guanine(26)-N(2))-dimethyltransferase	TRMT1	tRNA (guanine(26)-N(2))-dimethyltransferase OS=Homo sapiens OX=9606 GN=TRMT1 PE=1 SV=1 - [TRM1_HUMAN]	1.20427	21.4	0.0378385	12	12	20	659	72.1884	7.63525	1.09993	1.13856	1.0421	1.09353	0.805232	0.987266	0.931628	0.908042
Q9BY49	Peroxisomal trans-2-enoyl-CoA reductase	PECR	Peroxisomal trans-2-enoyl-CoA reductase OS=Homo sapiens OX=9606 GN=PECR PE=1 SV=2 - [PECR_HUMAN]	1.204	44.22	0.0377592	10	10	24	303	32.5239	8.80713	1.05347	1.14779	1.04712	1.08279	0.808824	0.983079	0.906072	0.899325
O60733	85/88 kDa calcium-independent phospholipase A2	PLA2G6	85/88 kDa calcium-independent phospholipase A2 OS=Homo sapiens OX=9606 GN=PLA2G6 PE=1 SV=2 - [PLPL9_HUMAN]	1.20249	0.74	0.0427359	1	1	2	806	89.8455	7.26904	0.992738	1.11744	1.18548	1.09855	0.860533	0.9568	0.923357	0.913563
Q96Q15	Serine/threonine-protein kinase SMG1	SMG1	Serine/threonine-protein kinase SMG1 OS=Homo sapiens OX=9606 GN=SMG1 PE=1 SV=3 - [SMG1_HUMAN]	1.20233	5.05	0.0354495	14	16	22	3661	410.241	6.45557	1.12805	1.08201	1.03775	1.0826	0.823434	0.999986	0.877856	0.900426
Q9NU22	Midasin	MDN1	Midasin OS=Homo sapiens OX=9606 GN=MDN1 PE=1 SV=2 - [MDN1_HUMAN]	1.2021	11.7	0.00378546	52	55	79	5596	632.42	5.68115	1.09314	1.10468	1.04955	1.08246	0.899639	0.944197	0.857573	0.90047
P49411	Elongation factor Tu, mitochondrial	TUFM	Elongation factor Tu, mitochondrial OS=Homo sapiens OX=9606 GN=TUFM PE=1 SV=2 - [EFTU_HUMAN]	1.20202	65.27	0.0162986	26	26	178	452	49.5102	7.60596	1.07145	1.09911	1.09655	1.08904	0.920564	0.975716	0.821727	0.906002
O43390	Heterogeneous nuclear ribonucleoprotein R	HNRNPR	Heterogeneous nuclear ribonucleoprotein R OS=Homo sapiens OX=9606 GN=HNRNPR PE=1 SV=1 - [HNRPR_HUMAN]	1.20169	52.29	0.0244939	25	33	210	633	70.8993	8.1333	1.03567	1.10753	1.11339	1.08553	0.934458	0.961575	0.813976	0.903336
Q5T9A4	ATPase family AAA domain-containing protein 3B	ATAD3B	ATPase family AAA domain-containing protein 3B OS=Homo sapiens OX=9606 GN=ATAD3B PE=1 SV=1 - [ATD3B_HUMAN]	1.20119	39.81	0.00393198	8	28	88	648	72.5273	9.20264	1.09186	1.08342	1.08047	1.08525	0.874084	0.963885	0.872462	0.903477
Q99807	5-demethoxyubiquinone hydroxylase, mitochondrial	COQ7	5-demethoxyubiquinone hydroxylase, mitochondrial OS=Homo sapiens OX=9606 GN=COQ7 PE=1 SV=3 - [COQ7_HUMAN]	1.20074	24.42	0.00973561	4	4	9	217	24.2615	8.5874	1.11831	1.08384	1.15307	1.11841	0.961367	0.86167	0.971245	0.931427
P13693	Translationally-controlled tumor protein	TPT1	Translationally-controlled tumor protein OS=Homo sapiens OX=9606 GN=TPT1 PE=1 SV=1 - [TCTP_HUMAN]	0.832786	44.19	0.00425507	8	8	52	172	19.5826	4.93213	0.930321	0.925927	0.973596	0.943281	1.18523	1.08696	1.12586	1.13268
Q32P28	Prolyl 3-hydroxylase 1	P3H1	Prolyl 3-hydroxylase 1 OS=Homo sapiens OX=9606 GN=P3H1 PE=1 SV=2 - [P3H1_HUMAN]	0.832749	16.85	0.0212652	12	12	28	736	83.3411	5.13525	0.929703	0.902833	0.969925	0.934154	1.21446	1.06035	1.0905	1.12177
Q6P2C8	Mediator of RNA polymerase II transcription subunit 27	MED27	Mediator of RNA polymerase II transcription subunit 27 OS=Homo sapiens OX=9606 GN=MED27 PE=1 SV=1 - [MED27_HUMAN]	0.832485	16.72	0.0402904	5	5	6	311	35.4093	9.30518	0.869521	0.914605	1.04123	0.941785	1.08944	1.09928	1.20516	1.13129
Q9Y639	Neuroplastin	NPTN	Neuroplastin OS=Homo sapiens OX=9606 GN=NPTN PE=1 SV=2 - [NPTN_HUMAN]	0.831958	16.33	0.0264197	7	7	12	398	44.3595	7.98682	0.935146	0.944576	1.01385	0.964525	1.26132	1.11067	1.10605	1.15934
O75882	Attractin	ATRN	Attractin OS=Homo sapiens OX=9606 GN=ATRN PE=1 SV=2 - [ATRN_HUMAN]	0.831431	5.32	0.0100713	9	9	12	1429	158.432	7.31299	0.873502	0.883813	0.858665	0.871994	0.984349	1.04683	1.11518	1.04879
Q96EH3	Mitochondrial assembly of ribosomal large subunit protein 1	MALSU1	Mitochondrial assembly of ribosomal large subunit protein 1 OS=Homo sapiens OX=9606 GN=MALSU1 PE=1 SV=1 - [MASU1_HUMAN]	0.831149	11.97	0.0479198	2	2	5	234	26.1531	5.49072	0.889947	0.89554	1.09438	0.959956	1.16974	1.12224	1.17295	1.15497
P09497	Clathrin light chain B	CLTB	Clathrin light chain B OS=Homo sapiens OX=9606 GN=CLTB PE=1 SV=1 - [CLCB_HUMAN]	0.830715	12.23	0.0204733	3	3	4	229	25.1751	4.64014	0.831489	0.987921	0.895335	0.904915	1.07331	1.06582	1.12883	1.08932
Q9UBV8	Peflin	PEF1	Peflin OS=Homo sapiens OX=9606 GN=PEF1 PE=1 SV=1 - [PEF1_HUMAN]	0.830158	20.77	0.00317089	6	6	12	284	30.3613	6.53662	0.885091	0.902372	0.977038	0.9215	1.11483	1.09188	1.12339	1.11003
O14965	Aurora kinase A	AURKA	Aurora kinase A OS=Homo sapiens OX=9606 GN=AURKA PE=1 SV=2 - [AURKA_HUMAN]	0.83015	23.33	0.0179695	6	7	10	403	45.7808	9.39307	0.91635	0.896514	0.939538	0.917467	1.03722	1.19506	1.08327	1.10518
Q9Y624	Junctional adhesion molecule A	F11R	Junctional adhesion molecule A OS=Homo sapiens OX=9606 GN=F11R PE=1 SV=1 - [JAM1_HUMAN]	0.82998	18.39	0.00271878	6	6	9	299	32.5625	7.89893	0.86513	0.844811	0.895442	0.868461	1.08975	1.01401	1.03533	1.04636
P28715	DNA repair protein complementing XP-G cells	ERCC5	DNA repair protein complementing XP-G cells OS=Homo sapiens OX=9606 GN=ERCC5 PE=1 SV=3 - [ERCC5_HUMAN]	0.829514	6.66	0.0422392	6	7	8	1186	133.027	5.22412	0.907942	0.865081	1.0288	0.933941	1.1441	1.04398	1.18959	1.12589
Q9UL15	BAG family molecular chaperone regulator 5	BAG5	BAG family molecular chaperone regulator 5 OS=Homo sapiens OX=9606 GN=BAG5 PE=1 SV=1 - [BAG5_HUMAN]	0.82902	10.96	0.0389259	5	6	9	447	51.1677	6.04932	0.930206	0.916225	0.942355	0.929595	1.24693	1.05237	1.06466	1.12132
Q16512	Serine/threonine-protein kinase N1	PKN1	Serine/threonine-protein kinase N1 OS=Homo sapiens OX=9606 GN=PKN1 PE=1 SV=2 - [PKN1_HUMAN]	0.828547	1.7	0.0254769	1	2	3	942	103.868	6.3667	0.927965	0.799511	0.976178	0.901218	1.07653	1.10776	1.07883	1.08771
Q9BRK3	Matrix remodeling-associated protein 8	MXRA8	Matrix remodeling-associated protein 8 OS=Homo sapiens OX=9606 GN=MXRA8 PE=1 SV=1 - [MXRA8_HUMAN]	0.828482	12.9	0.00751485	6	6	10	442	49.1011	7.2251	0.872244	0.92644	0.969326	0.92267	1.13998	1.0618	1.13929	1.11369
Q5JVS0	Intracellular hyaluronan-binding protein 4	HABP4	Intracellular hyaluronan-binding protein 4 OS=Homo sapiens OX=9606 GN=HABP4 PE=1 SV=1 - [HABP4_HUMAN]	0.827341	20.82	0.0359378	10	10	10	413	45.7576	7.45947	0.901265	0.93213	0.959965	0.93112	1.21889	1.01303	1.14439	1.12544
Q96F24	Nuclear receptor-binding factor 2	NRBF2	Nuclear receptor-binding factor 2 OS=Homo sapiens OX=9606 GN=NRBF2 PE=1 SV=1 - [NRBF2_HUMAN]	0.827087	21.25	0.0462966	6	7	10	287	32.3576	5.87158	0.90353	0.877033	0.991088	0.923884	1.23357	1.05559	1.06194	1.11703
P08708	40S ribosomal protein S17	RPS17	40S ribosomal protein S17 OS=Homo sapiens OX=9606 GN=RPS17 PE=1 SV=2 - [RS17_HUMAN]	0.826966	62.96	0.00255968	9	9	57	135	15.5404	9.84717	0.929923	0.940049	0.944796	0.938256	1.18544	1.08536	1.13293	1.13458
Q96S38	Ribosomal protein S6 kinase delta-1	RPS6KC1	Ribosomal protein S6 kinase delta-1 OS=Homo sapiens OX=9606 GN=RPS6KC1 PE=1 SV=2 - [KS6C1_HUMAN]	0.82678	2.63	0.0361623	3	3	4	1066	118.609	4.86865	0.920525	0.879618	0.946537	0.91556	1.19262	0.994857	1.13466	1.10738
O95793	Double-stranded RNA-binding protein Staufen homolog 1	STAU1	Double-stranded RNA-binding protein Staufen homolog 1 OS=Homo sapiens OX=9606 GN=STAU1 PE=1 SV=2 - [STAU1_HUMAN]	0.825857	44.54	0.032847	26	29	85	577	63.1428	9.43701	0.938652	0.910402	0.963752	0.937602	1.25453	1.0839	1.0675	1.13531
Q68CQ7	Glycosyltransferase 8 domain-containing protein 1	GLT8D1	Glycosyltransferase 8 domain-containing protein 1 OS=Homo sapiens OX=9606 GN=GLT8D1 PE=1 SV=2 - [GL8D1_HUMAN]	0.825771	14.02	0.00498857	5	5	5	371	41.909	9.34912	0.948062	0.941919	0.977932	0.955971	1.1732	1.09213	1.20769	1.15767
P63165	Small ubiquitin-related modifier 1	SUMO1	Small ubiquitin-related modifier 1 OS=Homo sapiens OX=9606 GN=SUMO1 PE=1 SV=1 - [SUMO1_HUMAN]	0.825711	51.49	0.0189101	6	6	15	101	11.5497	5.51611	0.862262	0.961806	1.02642	0.950162	1.14534	1.1154	1.19142	1.15072
Q9UGV2	Protein NDRG3	NDRG3	Protein NDRG3 OS=Homo sapiens OX=9606 GN=NDRG3 PE=1 SV=2 - [NDRG3_HUMAN]	0.82496	30.4	0.0295274	7	8	27	375	41.3825	5.31299	0.866101	0.86418	0.966855	0.899046	1.04802	1.03874	1.18265	1.08981
Q8IWJ2	GRIP and coiled-coil domain-containing protein 2	GCC2	GRIP and coiled-coil domain-containing protein 2 OS=Homo sapiens OX=9606 GN=GCC2 PE=1 SV=4 - [GCC2_HUMAN]	0.824761	26.66	0.0499717	39	43	65	1684	195.789	5.13525	0.918837	0.90102	0.934316	0.918058	1.25132	1.02986	1.05819	1.11312
Q9NS68	Tumor necrosis factor receptor superfamily member 19	TNFRSF19	Tumor necrosis factor receptor superfamily member 19 OS=Homo sapiens OX=9606 GN=TNFRSF19 PE=1 SV=1 - [TNR19_HUMAN]	0.824211	6.38	0.0019227	2	2	2	423	45.9847	5.46533	0.881491	0.846838	0.819293	0.849207	1.04244	0.996136	1.05241	1.03033
Q8WXD5	Gem-associated protein 6	GEMIN6	Gem-associated protein 6 OS=Homo sapiens OX=9606 GN=GEMIN6 PE=1 SV=1 - [GEMI6_HUMAN]	0.823803	20.96	0.0315143	3	3	5	167	18.8123	5.12256	0.953382	0.881402	1.05729	0.964024	1.16559	1.10714	1.2379	1.17021
P19652	Alpha-1-acid glycoprotein 2	ORM2	Alpha-1-acid glycoprotein 2 OS=Homo sapiens OX=9606 GN=ORM2 PE=1 SV=2 - [A1AG2_HUMAN]	0.823447	13.43	0.0325914	2	3	7	201	23.5876	5.10986	0.807241	0.842419	0.885013	0.844891	0.967163	0.981738	1.12922	1.02604
Q6P4E1	Protein CASC4	CASC4	Protein CASC4 OS=Homo sapiens OX=9606 GN=CASC4 PE=1 SV=2 - [CASC4_HUMAN]	0.823234	11.47	0.0034932	6	6	8	436	49.4678	5.2876	0.869011	0.920184	0.893498	0.894231	1.14076	1.06305	1.05492	1.08624
Q9H6T3	RNA polymerase II-associated protein 3	RPAP3	RNA polymerase II-associated protein 3 OS=Homo sapiens OX=9606 GN=RPAP3 PE=1 SV=2 - [RPAP3_HUMAN]	0.823202	30.68	0.0147513	18	19	32	665	75.6719	6.84424	0.914252	0.910745	0.931146	0.918714	1.20106	1.0364	1.11062	1.11603
Q7L4I2	Arginine/serine-rich coiled-coil protein 2	RSRC2	Arginine/serine-rich coiled-coil protein 2 OS=Homo sapiens OX=9606 GN=RSRC2 PE=1 SV=1 - [RSRC2_HUMAN]	0.822003	22.12	0.0360501	10	10	20	434	50.5293	11.3267	0.90286	0.950825	0.969127	0.940937	1.26019	1.0452	1.12867	1.14469
A6NHQ4	Elongin BC and Polycomb repressive complex 2-associated protein	EPOP	Elongin BC and Polycomb repressive complex 2-associated protein OS=Homo sapiens OX=9606 GN=EPOP PE=1 SV=1 - [EPOP_HUMAN]	0.821883	8.97	0.0188031	2	2	2	379	39.297	9.64209	0.943661	0.825411	0.946521	0.905198	1.09966	1.04619	1.15826	1.10137
O95347	Structural maintenance of chromosomes protein 2	SMC2	Structural maintenance of chromosomes protein 2 OS=Homo sapiens OX=9606 GN=SMC2 PE=1 SV=2 - [SMC2_HUMAN]	0.821453	42.11	0.0306643	58	58	138	1197	135.572	8.42627	0.907756	0.887341	1.00804	0.934379	1.20628	1.04128	1.16485	1.13747
O15164	Transcription intermediary factor 1-alpha	TRIM24	Transcription intermediary factor 1-alpha OS=Homo sapiens OX=9606 GN=TRIM24 PE=1 SV=3 - [TIF1A_HUMAN]	0.821262	16.48	0.000591991	12	13	24	1050	116.757	7.10791	0.901849	0.918083	0.963744	0.927892	1.11954	1.12284	1.14712	1.12984
O75935	Dynactin subunit 3	DCTN3	Dynactin subunit 3 OS=Homo sapiens OX=9606 GN=DCTN3 PE=1 SV=1 - [DCTN3_HUMAN]	0.821057	47.85	0.0206341	12	12	28	186	21.1062	5.46533	0.877025	0.912205	0.950243	0.913158	1.19206	1.02223	1.12224	1.11217
P17844	Probable ATP-dependent RNA helicase DDX5	DDX5	Probable ATP-dependent RNA helicase DDX5 OS=Homo sapiens OX=9606 GN=DDX5 PE=1 SV=1 - [DDX5_HUMAN]	0.820968	48.05	0.0161299	24	31	188	614	69.1047	8.92432	0.881285	0.884765	0.979353	0.915134	1.12018	1.04602	1.17791	1.1147
Q9H1J1	Regulator of nonsense transcripts 3A	UPF3A	Regulator of nonsense transcripts 3A OS=Homo sapiens OX=9606 GN=UPF3A PE=1 SV=1 - [REN3A_HUMAN]	0.82053	3.99	0.0425071	2	2	3	476	54.663	9.02686	0.940063	1.00383	0.924015	0.95597	1.28475	1.05348	1.15696	1.16506
Q9Y248	DNA replication complex GINS protein PSF2	GINS2	DNA replication complex GINS protein PSF2 OS=Homo sapiens OX=9606 GN=GINS2 PE=1 SV=1 - [PSF2_HUMAN]	0.820092	20	0.0111839	3	3	8	185	21.414	5.43994	0.922347	0.916471	1.01701	0.951942	1.1589	1.10341	1.22001	1.16078
O14530	Thioredoxin domain-containing protein 9	TXNDC9	Thioredoxin domain-containing protein 9 OS=Homo sapiens OX=9606 GN=TXNDC9 PE=1 SV=2 - [TXND9_HUMAN]	0.820059	48.67	0.0387442	10	11	19	226	26.5175	5.88428	0.962236	0.882543	0.971275	0.938685	1.256	1.04239	1.13558	1.14465
Q14318	Peptidyl-prolyl cis-trans isomerase FKBP8	FKBP8	Peptidyl-prolyl cis-trans isomerase FKBP8 OS=Homo sapiens OX=9606 GN=FKBP8 PE=1 SV=2 - [FKBP8_HUMAN]	0.819802	22.57	0.00216972	8	8	20	412	44.5337	4.84326	0.885844	0.903677	0.950088	0.913203	1.13909	1.07171	1.131	1.11393
Q05682	Caldesmon	CALD1	Caldesmon OS=Homo sapiens OX=9606 GN=CALD1 PE=1 SV=3 - [CALD1_HUMAN]	0.819189	35.06	0.0467869	28	28	68	793	93.1754	5.65576	0.911291	0.937654	0.963856	0.9376	1.27306	1.02707	1.1335	1.14455
Q9UJY4	ADP-ribosylation factor-binding protein GGA2	GGA2	ADP-ribosylation factor-binding protein GGA2 OS=Homo sapiens OX=9606 GN=GGA2 PE=1 SV=3 - [GGA2_HUMAN]	0.818905	14.52	0.0260758	7	8	11	613	67.1076	6.55127	0.819376	0.877112	0.956165	0.884218	1.16053	1.03363	1.0451	1.07976
Q96PC5	Melanoma inhibitory activity protein 2	MIA2	Melanoma inhibitory activity protein 2 OS=Homo sapiens OX=9606 GN=MIA2 PE=1 SV=4 - [MIA2_HUMAN]	0.818756	17.71	0.0130744	13	20	39	1412	159.737	4.69092	0.833452	0.849111	0.892353	0.858305	1.1276	0.990576	1.02674	1.0483
P63218	Guanine nucleotide-binding protein G(I)/G(S)/G(O) subunit gamma-5	GNG5	Guanine nucleotide-binding protein G(I)/G(S)/G(O) subunit gamma-5 OS=Homo sapiens OX=9606 GN=GNG5 PE=1 SV=3 - [GBG5_HUMAN]	0.818478	33.82	0.00768076	3	3	8	68	7.31381	9.84717	0.867173	0.886444	0.956925	0.903514	1.14634	1.04657	1.11878	1.10389
O95302	Peptidyl-prolyl cis-trans isomerase FKBP9	FKBP9	Peptidyl-prolyl cis-trans isomerase FKBP9 OS=Homo sapiens OX=9606 GN=FKBP9 PE=1 SV=2 - [FKBP9_HUMAN]	0.818113	9.47	0.0323482	6	6	8	570	63.0435	5.08447	0.991734	0.901575	0.910897	0.934735	1.09606	1.07396	1.25763	1.14255
Q9BTE3	Mini-chromosome maintenance complex-binding protein	MCMBP	Mini-chromosome maintenance complex-binding protein OS=Homo sapiens OX=9606 GN=MCMBP PE=1 SV=2 - [MCMBP_HUMAN]	0.817601	27.73	0.00488211	17	18	40	642	72.9338	5.87158	0.948172	0.882778	0.982594	0.937848	1.1919	1.11702	1.13229	1.14707
Q9Y3C8	Ubiquitin-fold modifier-conjugating enzyme 1	UFC1	Ubiquitin-fold modifier-conjugating enzyme 1 OS=Homo sapiens OX=9606 GN=UFC1 PE=1 SV=3 - [UFC1_HUMAN]	0.817195	28.14	0.0144132	6	6	16	167	19.446	7.40088	0.882571	0.915383	0.888775	0.895577	1.17341	1.10436	1.00997	1.09592
Q5BKY9	Protein FAM133B	FAM133B	Protein FAM133B OS=Homo sapiens OX=9606 GN=FAM133B PE=1 SV=1 - [F133B_HUMAN]	0.816682	21.05	0.0491629	4	5	9	247	28.3679	10.0229	0.925146	0.971316	0.949292	0.948585	1.3055	1.12629	1.05274	1.16151
P52815	39S ribosomal protein L12, mitochondrial	MRPL12	39S ribosomal protein L12, mitochondrial OS=Homo sapiens OX=9606 GN=MRPL12 PE=1 SV=2 - [RM12_HUMAN]	0.816574	18.18	0.0411063	4	4	7	198	21.3346	8.86572	0.898542	0.940401	0.9466	0.928514	1.26044	1.12727	1.02355	1.13708
Q9Y2T7	Y-box-binding protein 2	YBX2	Y-box-binding protein 2 OS=Homo sapiens OX=9606 GN=YBX2 PE=1 SV=2 - [YBOX2_HUMAN]	0.816539	15.11	0.0282951	1	5	28	364	38.4948	10.7993	0.953675	0.845213	0.959743	0.919544	1.07112	1.22378	1.08355	1.12615
Q9UL46	Proteasome activator complex subunit 2	PSME2	Proteasome activator complex subunit 2 OS=Homo sapiens OX=9606 GN=PSME2 PE=1 SV=4 - [PSME2_HUMAN]	0.816152	74.06	0.0239644	19	19	94	239	27.3843	5.73193	0.868545	0.885419	0.989016	0.914326	1.11691	1.0453	1.19865	1.12029
Q9UK23	N-acetylglucosamine-1-phosphodiester alpha-N-acetylglucosaminidase	NAGPA	N-acetylglucosamine-1-phosphodiester alpha-N-acetylglucosaminidase OS=Homo sapiens OX=9606 GN=NAGPA PE=1 SV=2 - [NAGPA_HUMAN]	0.815701	12.82	0.0162369	6	6	8	515	56.0371	6.59521	0.871743	0.877615	0.919724	0.889694	1.01254	1.08144	1.17815	1.09071
Q6P2H3	Centrosomal protein of 85 kDa	CEP85	Centrosomal protein of 85 kDa OS=Homo sapiens OX=9606 GN=CEP85 PE=1 SV=1 - [CEP85_HUMAN]	0.815552	11.15	0.0183127	7	8	9	762	85.5862	5.99854	0.9086	0.926411	0.924454	0.919822	1.20864	1.02605	1.14887	1.12785
P35659	Protein DEK	DEK	Protein DEK OS=Homo sapiens OX=9606 GN=DEK PE=1 SV=1 - [DEK_HUMAN]	0.81533	42.4	0.0408923	21	21	71	375	42.6479	8.55811	0.880659	0.909435	1.03578	0.941957	1.21414	1.04835	1.20343	1.15531
Q92896	Golgi apparatus protein 1	GLG1	Golgi apparatus protein 1 OS=Homo sapiens OX=9606 GN=GLG1 PE=1 SV=2 - [GSLG1_HUMAN]	0.815239	14.33	0.0196875	18	18	47	1179	134.464	6.90283	0.88974	0.885596	0.988635	0.921324	1.14939	1.04602	1.19496	1.13013
P04632	Calpain small subunit 1	CAPNS1	Calpain small subunit 1 OS=Homo sapiens OX=9606 GN=CAPNS1 PE=1 SV=1 - [CPNS1_HUMAN]	0.815191	22.39	0.00394676	4	7	25	268	28.2977	5.19873	0.903956	0.878881	0.950816	0.911217	1.10894	1.07536	1.16909	1.1178
Q9UNS1	Protein timeless homolog	TIMELESS	Protein timeless homolog OS=Homo sapiens OX=9606 GN=TIMELESS PE=1 SV=2 - [TIM_HUMAN]	0.814834	8.2	0.00179218	7	7	11	1208	138.572	5.40186	0.892393	0.92974	0.912484	0.911539	1.12027	1.07307	1.1627	1.11868
P07307	Asialoglycoprotein receptor 2	ASGR2	Asialoglycoprotein receptor 2 OS=Homo sapiens OX=9606 GN=ASGR2 PE=1 SV=2 - [ASGR2_HUMAN]	0.814092	47.27	0.00134938	10	10	38	311	35.07	6.25244	0.881742	0.914956	0.952272	0.916323	1.11751	1.10169	1.15753	1.12558
Q9NSA3	Beta-catenin-interacting protein 1	CTNNBIP1	Beta-catenin-interacting protein 1 OS=Homo sapiens OX=9606 GN=CTNNBIP1 PE=1 SV=1 - [CNBP1_HUMAN]	0.813861	29.63	0.0401734	2	2	4	81	9.16454	5.41455	0.968992	0.828178	0.890997	0.896056	0.992989	1.17315	1.13684	1.10099
P54727	UV excision repair protein RAD23 homolog B	RAD23B	UV excision repair protein RAD23 homolog B OS=Homo sapiens OX=9606 GN=RAD23B PE=1 SV=1 - [RD23B_HUMAN]	0.813811	38.88	0.00450242	12	14	57	409	43.1446	4.84326	0.8864	0.899567	0.95136	0.912442	1.07482	1.11053	1.17824	1.1212
Q8N954	G patch domain-containing protein 11	GPATCH11	G patch domain-containing protein 11 OS=Homo sapiens OX=9606 GN=GPATCH11 PE=1 SV=4 - [GPT11_HUMAN]	0.813337	9.47	0.0433403	2	3	3	285	33.2566	5.85889	0.882633	0.923539	0.957859	0.921344	1.26884	1.04343	1.08612	1.13279
P18858	DNA ligase 1	LIG1	DNA ligase 1 OS=Homo sapiens OX=9606 GN=LIG1 PE=1 SV=1 - [DNLI1_HUMAN]	0.813162	30.58	0.00830561	25	26	50	919	101.673	5.61768	0.958354	0.904409	0.925922	0.929562	1.22532	1.10365	1.10047	1.14314
P10606	Cytochrome c oxidase subunit 5B, mitochondrial	COX5B	Cytochrome c oxidase subunit 5B, mitochondrial OS=Homo sapiens OX=9606 GN=COX5B PE=1 SV=2 - [COX5B_HUMAN]	0.81306	40.31	0.0180462	5	5	9	129	13.6869	8.80713	0.89804	0.843729	0.935411	0.892393	1.0963	1.17772	1.0187	1.09757
P13667	Protein disulfide-isomerase A4	PDIA4	Protein disulfide-isomerase A4 OS=Homo sapiens OX=9606 GN=PDIA4 PE=1 SV=2 - [PDIA4_HUMAN]	0.812637	64.81	0.00103062	49	50	435	645	72.887	5.07178	0.829981	0.843933	0.884914	0.852942	1.07922	1.024	1.04558	1.0496
P14635	G2/mitotic-specific cyclin-B1	CCNB1	G2/mitotic-specific cyclin-B1 OS=Homo sapiens OX=9606 GN=CCNB1 PE=1 SV=1 - [CCNB1_HUMAN]	0.81252	20.79	0.000843766	6	6	11	433	48.3061	7.47412	0.897396	0.90925	0.91494	0.907195	1.13417	1.07152	1.14388	1.11652
Q15003	Condensin complex subunit 2	NCAPH	Condensin complex subunit 2 OS=Homo sapiens OX=9606 GN=NCAPH PE=1 SV=3 - [CND2_HUMAN]	0.811823	27.94	0.0249303	16	16	34	741	82.5113	5.05908	0.915198	0.890749	0.9584	0.921449	1.24289	1.04527	1.11695	1.13504
Q9Y6E0	Serine/threonine-protein kinase 24	STK24	Serine/threonine-protein kinase 24 OS=Homo sapiens OX=9606 GN=STK24 PE=1 SV=1 - [STK24_HUMAN]	0.811769	19.86	0.0429898	3	10	19	443	49.2773	5.69385	0.950733	0.881475	1.00639	0.946198	1.28106	1.05352	1.16222	1.1656
P61758	Prefoldin subunit 3	VBP1	Prefoldin subunit 3 OS=Homo sapiens OX=9606 GN=VBP1 PE=1 SV=4 - [PFD3_HUMAN]	0.811672	74.62	0.0234963	19	19	53	197	22.6115	7.10791	0.874224	0.892423	0.951967	0.906205	1.22019	1.03782	1.09138	1.11647
Q5UIP0	Telomere-associated protein RIF1	RIF1	Telomere-associated protein RIF1 OS=Homo sapiens OX=9606 GN=RIF1 PE=1 SV=2 - [RIF1_HUMAN]	0.811652	14.97	0.0120539	30	31	47	2472	274.294	5.51611	0.900614	0.857003	0.995764	0.917794	1.16428	1.07826	1.14977	1.13077
Q15417	Calponin-3	CNN3	Calponin-3 OS=Homo sapiens OX=9606 GN=CNN3 PE=1 SV=1 - [CNN3_HUMAN]	0.811254	45.9	0.0109696	11	14	41	329	36.3908	6.04932	0.885193	0.869881	0.972579	0.909218	1.10206	1.07223	1.18798	1.12076
Q06481	Amyloid-like protein 2	APLP2	Amyloid-like protein 2 OS=Homo sapiens OX=9606 GN=APLP2 PE=1 SV=2 - [APLP2_HUMAN]	0.810951	20.71	0.00353145	13	14	34	763	86.9002	4.79248	0.723183	0.796112	0.743901	0.754398	0.949097	0.893109	0.948587	0.930264
Q9Y520	Protein PRRC2C	PRRC2C	Protein PRRC2C OS=Homo sapiens OX=9606 GN=PRRC2C PE=1 SV=4 - [PRC2C_HUMAN]	0.810291	20.06	0.0376137	43	47	85	2896	316.718	9.12939	0.906063	0.90154	0.952969	0.920191	1.26584	1.03402	1.10703	1.13563
Q15528	Mediator of RNA polymerase II transcription subunit 22	MED22	Mediator of RNA polymerase II transcription subunit 22 OS=Homo sapiens OX=9606 GN=MED22 PE=1 SV=2 - [MED22_HUMAN]	0.810184	7	0.00153892	1	1	2	200	22.207	4.67822	0.867757	0.940848	0.938275	0.915627	1.10412	1.13283	1.15349	1.13015
P27824	Calnexin	CANX	Calnexin OS=Homo sapiens OX=9606 GN=CANX PE=1 SV=2 - [CALX_HUMAN]	0.809683	56.59	0.0353237	35	36	224	592	67.5259	4.60205	0.83812	0.871091	0.95398	0.88773	1.09563	0.997762	1.19579	1.09639
Q15643	Thyroid receptor-interacting protein 11	TRIP11	Thyroid receptor-interacting protein 11 OS=Homo sapiens OX=9606 GN=TRIP11 PE=1 SV=3 - [TRIPB_HUMAN]	0.809467	8.24	0.0193602	13	16	25	1979	227.447	5.26221	0.870757	0.868252	0.973707	0.904239	1.20445	1.08536	1.06143	1.11708
Q9NSK0	Kinesin light chain 4	KLC4	Kinesin light chain 4 OS=Homo sapiens OX=9606 GN=KLC4 PE=1 SV=3 - [KLC4_HUMAN]	0.809443	39.58	0.0177137	20	21	33	619	68.5976	6.17627	0.905409	0.879443	0.935517	0.90679	1.22492	1.07417	1.0617	1.12026
P24385	G1/S-specific cyclin-D1	CCND1	G1/S-specific cyclin-D1 OS=Homo sapiens OX=9606 GN=CCND1 PE=1 SV=1 - [CCND1_HUMAN]	0.808905	3.39	0.0475469	1	1	1	295	33.7069	5.021	0.86374	0.892763	1.01439	0.923629	1.04595	1.12191	1.25762	1.14183
Q15404	Ras suppressor protein 1	RSU1	Ras suppressor protein 1 OS=Homo sapiens OX=9606 GN=RSU1 PE=1 SV=3 - [RSU1_HUMAN]	0.808834	35.38	0.034583	10	10	36	277	31.5207	8.646	0.896351	0.896606	0.947774	0.913577	1.23901	1.00961	1.13988	1.1295
Q7Z5L9	Interferon regulatory factor 2-binding protein 2	IRF2BP2	Interferon regulatory factor 2-binding protein 2 OS=Homo sapiens OX=9606 GN=IRF2BP2 PE=1 SV=2 - [I2BP2_HUMAN]	0.808437	27.77	0.0414812	11	11	26	587	60.9867	8.68994	0.889561	0.864426	0.982273	0.912087	1.25284	1.04418	1.08761	1.12821
P27348	14-3-3 protein theta	YWHAQ	14-3-3 protein theta OS=Homo sapiens OX=9606 GN=YWHAQ PE=1 SV=1 - [1433T_HUMAN]	0.807911	62.45	0.0260547	11	18	126	245	27.7468	4.77979	0.882429	0.858968	0.990067	0.910488	1.09335	1.06582	1.22173	1.12697
O14578	Citron Rho-interacting kinase	CIT	Citron Rho-interacting kinase OS=Homo sapiens OX=9606 GN=CIT PE=1 SV=2 - [CTRO_HUMAN]	0.807471	1.68	0.0231396	4	4	5	2027	231.286	6.56592	0.868073	0.86579	0.80576	0.846541	0.9902	1.15325	1.00171	1.04839
O14618	Copper chaperone for superoxide dismutase	CCS	Copper chaperone for superoxide dismutase OS=Homo sapiens OX=9606 GN=CCS PE=1 SV=1 - [CCS_HUMAN]	0.807044	24.82	0.015124	8	8	11	274	29.0224	5.57959	0.834642	0.905783	1.00768	0.916035	1.16773	1.10174	1.13568	1.13505
O15217	Glutathione S-transferase A4	GSTA4	Glutathione S-transferase A4 OS=Homo sapiens OX=9606 GN=GSTA4 PE=1 SV=1 - [GSTA4_HUMAN]	0.806631	18.47	0.000474066	4	5	5	222	25.6877	8.26514	0.927534	0.891153	0.873068	0.897252	1.13716	1.09362	1.10626	1.11234
Q99747	Gamma-soluble NSF attachment protein	NAPG	Gamma-soluble NSF attachment protein OS=Homo sapiens OX=9606 GN=NAPG PE=1 SV=1 - [SNAG_HUMAN]	0.806252	43.59	0.0228354	14	14	35	312	34.7243	5.41455	0.879766	0.876867	0.930616	0.89575	1.20465	1.00711	1.12126	1.111
O95983	Methyl-CpG-binding domain protein 3	MBD3	Methyl-CpG-binding domain protein 3 OS=Homo sapiens OX=9606 GN=MBD3 PE=1 SV=1 - [MBD3_HUMAN]	0.805755	34.02	0.0229735	9	10	20	291	32.8233	5.33838	0.871783	0.885846	0.949755	0.902462	1.20548	1.01551	1.13906	1.12002
Q8IVD9	NudC domain-containing protein 3	NUDCD3	NudC domain-containing protein 3 OS=Homo sapiens OX=9606 GN=NUDCD3 PE=1 SV=3 - [NUDC3_HUMAN]	0.805281	23.55	0.0246015	7	7	13	361	40.7967	5.24951	0.945683	0.950297	0.804772	0.900251	1.19582	1.06778	1.0902	1.11793
P04626	Receptor tyrosine-protein kinase erbB-2	ERBB2	Receptor tyrosine-protein kinase erbB-2 OS=Homo sapiens OX=9606 GN=ERBB2 PE=1 SV=1 - [ERBB2_HUMAN]	0.804656	1.99	0.00543827	2	3	4	1255	137.821	5.90967	0.829945	0.911593	0.963747	0.901761	1.13463	1.10308	1.12433	1.12068
A6NDR6	Putative homeobox protein Meis3-like 1	MEIS3P1	Putative homeobox protein Meis3-like 1 OS=Homo sapiens OX=9606 GN=MEIS3P1 PE=5 SV=2 - [ME3L1_HUMAN]	0.80448	2.92	0.015251	1	1	1	274	30.1855	4.98291	0.850957	0.963024	0.977322	0.930435	1.21714	1.16789	1.08468	1.15657
O43683	Mitotic checkpoint serine/threonine-protein kinase BUB1	BUB1	Mitotic checkpoint serine/threonine-protein kinase BUB1 OS=Homo sapiens OX=9606 GN=BUB1 PE=1 SV=1 - [BUB1_HUMAN]	0.803437	6.27	0.0453584	5	5	6	1085	122.297	6.46826	0.935379	0.90134	0.938105	0.924941	1.30637	1.08588	1.06145	1.15123
Q9NR33	DNA polymerase epsilon subunit 4	POLE4	DNA polymerase epsilon subunit 4 OS=Homo sapiens OX=9606 GN=POLE4 PE=1 SV=2 - [DPOE4_HUMAN]	0.803162	24.79	0.00753421	2	2	8	117	12.2013	4.91943	0.876622	0.884058	1.01592	0.925535	1.16012	1.15129	1.14568	1.15236
Q9NY27	Serine/threonine-protein phosphatase 4 regulatory subunit 2	PPP4R2	Serine/threonine-protein phosphatase 4 regulatory subunit 2 OS=Homo sapiens OX=9606 GN=PPP4R2 PE=1 SV=3 - [PP4R2_HUMAN]	0.802875	41.25	0.00129622	14	14	21	417	46.8689	4.53857	0.908042	0.946375	0.869967	0.908128	1.15267	1.09804	1.14258	1.13109
O15230	Laminin subunit alpha-5	LAMA5	Laminin subunit alpha-5 OS=Homo sapiens OX=9606 GN=LAMA5 PE=1 SV=8 - [LAMA5_HUMAN]	0.802873	9.74	0.0226247	31	31	44	3695	399.479	7.02002	0.863432	0.827973	0.933085	0.87483	1.00982	1.07471	1.18434	1.08962
Q9UBC2	Epidermal growth factor receptor substrate 15-like 1	EPS15L1	Epidermal growth factor receptor substrate 15-like 1 OS=Homo sapiens OX=9606 GN=EPS15L1 PE=1 SV=1 - [EP15R_HUMAN]	0.80255	17.13	0.0436199	12	12	18	864	94.197	5.10986	0.947235	0.858251	0.903162	0.902883	1.26871	1.05281	1.05353	1.12502
Q7L8J4	SH3 domain-binding protein 5-like	SH3BP5L	SH3 domain-binding protein 5-like OS=Homo sapiens OX=9606 GN=SH3BP5L PE=1 SV=1 - [3BP5L_HUMAN]	0.802292	3.56	0.0254898	1	2	3	393	43.4729	5.77002	0.829917	0.882169	0.940661	0.884249	1.20489	1.07937	1.0222	1.10215
P52732	Kinesin-like protein KIF11	KIF11	Kinesin-like protein KIF11 OS=Homo sapiens OX=9606 GN=KIF11 PE=1 SV=2 - [KIF11_HUMAN]	0.802017	26.14	0.00515299	26	27	41	1056	119.085	5.64307	0.919071	0.894786	0.983396	0.932418	1.22427	1.11733	1.14617	1.16259
Q9UHY1	Nuclear receptor-binding protein	NRBP1	Nuclear receptor-binding protein OS=Homo sapiens OX=9606 GN=NRBP1 PE=1 SV=1 - [NRBP_HUMAN]	0.801407	15.7	0.00357612	7	7	13	535	59.8071	5.08447	0.899246	0.900322	0.941052	0.91354	1.20347	1.08609	1.1302	1.13992
P11047	Laminin subunit gamma-1	LAMC1	Laminin subunit gamma-1 OS=Homo sapiens OX=9606 GN=LAMC1 PE=1 SV=3 - [LAMC1_HUMAN]	0.801141	8.14	0.0451834	10	11	26	1609	177.489	5.12256	0.82952	0.794355	0.983536	0.869137	1.05981	1.01814	1.17667	1.08487
P63208	S-phase kinase-associated protein 1	SKP1	S-phase kinase-associated protein 1 OS=Homo sapiens OX=9606 GN=SKP1 PE=1 SV=2 - [SKP1_HUMAN]	0.800974	29.45	0.0419397	5	6	13	163	18.6462	4.53857	0.874065	0.832287	0.946738	0.884363	0.97697	1.20175	1.13361	1.10411
Q9H2J4	Phosducin-like protein 3	PDCL3	Phosducin-like protein 3 OS=Homo sapiens OX=9606 GN=PDCL3 PE=1 SV=1 - [PDCL3_HUMAN]	0.800592	32.64	0.0268141	7	7	20	239	27.5971	4.84326	0.930266	0.879179	0.877079	0.895508	1.24171	1.03487	1.0791	1.11856
Q9NP97	Dynein light chain roadblock-type 1	DYNLRB1	Dynein light chain roadblock-type 1 OS=Homo sapiens OX=9606 GN=DYNLRB1 PE=1 SV=3 - [DLRB1_HUMAN]	0.800497	60.42	0.0134439	5	5	13	96	10.9147	7.25439	0.912174	0.908892	0.925226	0.915431	1.25031	1.07854	1.10188	1.14358
O14964	Hepatocyte growth factor-regulated tyrosine kinase substrate	HGS	Hepatocyte growth factor-regulated tyrosine kinase substrate OS=Homo sapiens OX=9606 GN=HGS PE=1 SV=1 - [HGS_HUMAN]	0.800064	27.67	0.013993	19	20	51	777	86.1376	6.16357	0.880477	0.87747	0.898123	0.885357	1.19444	1.01248	1.1129	1.10661
P01892	HLA class I histocompatibility antigen, A-2 alpha chain	HLA-A	HLA class I histocompatibility antigen, A-2 alpha chain OS=Homo sapiens OX=9606 GN=HLA-A PE=1 SV=1 - [1A02_HUMAN]	0.800054	47.95	0.0126651	8	17	86	365	40.8962	6.99072	0.807495	0.848461	0.914143	0.8567	1.04475	1.02026	1.1474	1.0708
Q6ZWJ1	Syntaxin-binding protein 4	STXBP4	Syntaxin-binding protein 4 OS=Homo sapiens OX=9606 GN=STXBP4 PE=1 SV=2 - [STXB4_HUMAN]	0.798505	13.02	0.0221182	7	7	7	553	61.6234	5.19873	0.85177	0.898246	0.929135	0.89305	1.19443	1.00491	1.15586	1.1184
Q99999	Galactosylceramide sulfotransferase	GAL3ST1	Galactosylceramide sulfotransferase OS=Homo sapiens OX=9606 GN=GAL3ST1 PE=1 SV=1 - [G3ST1_HUMAN]	0.798472	1.65	0.0439958	1	1	1	423	48.733	8.6167	0.974678	0.807219	1.08799	0.956631	1.18075	1.18271	1.23077	1.19808
O95721	Synaptosomal-associated protein 29	SNAP29	Synaptosomal-associated protein 29 OS=Homo sapiens OX=9606 GN=SNAP29 PE=1 SV=1 - [SNP29_HUMAN]	0.798445	40.31	0.026181	7	8	11	258	28.9526	5.80811	0.957495	0.945611	0.899406	0.93417	1.30222	1.10171	1.10604	1.16999
P20290	Transcription factor BTF3	BTF3	Transcription factor BTF3 OS=Homo sapiens OX=9606 GN=BTF3 PE=1 SV=1 - [BTF3_HUMAN]	0.798364	72.82	0.0213583	12	15	49	206	22.1544	9.37842	0.914787	0.921621	0.946937	0.927782	1.28599	1.07964	1.12068	1.1621
Q9UMZ2	Synergin gamma	SYNRG	Synergin gamma OS=Homo sapiens OX=9606 GN=SYNRG PE=1 SV=2 - [SYNRG_HUMAN]	0.798114	4.41	0.00277263	4	5	6	1314	140.566	5.03369	0.900927	0.881583	0.901243	0.894585	1.18288	1.11322	1.06652	1.12087
P10646	Tissue factor pathway inhibitor	TFPI	Tissue factor pathway inhibitor OS=Homo sapiens OX=9606 GN=TFPI PE=1 SV=1 - [TFPI1_HUMAN]	0.798069	11.18	0.0153177	4	4	10	304	34.992	8.25049	0.923708	0.936243	0.916586	0.925512	1.0867	1.11954	1.27283	1.15969
Q9NUP1	Biogenesis of lysosome-related organelles complex 1 subunit 4	BLOC1S4	Biogenesis of lysosome-related organelles complex 1 subunit 4 OS=Homo sapiens OX=9606 GN=BLOC1S4 PE=1 SV=1 - [BL1S4_HUMAN]	0.797755	2.76	0.0419761	1	1	1	217	23.3365	4.98291	0.846434	0.967875	0.928955	0.914421	1.28584	1.08471	1.06818	1.14624
Q9Y6Q9	Nuclear receptor coactivator 3	NCOA3	Nuclear receptor coactivator 3 OS=Homo sapiens OX=9606 GN=NCOA3 PE=1 SV=1 - [NCOA3_HUMAN]	0.79748	2.32	0.00819303	2	2	4	1424	155.195	7.47412	0.886187	0.938892	0.900643	0.908574	1.16207	1.05315	1.2027	1.13931
Q9BXS6	Nucleolar and spindle-associated protein 1	NUSAP1	Nucleolar and spindle-associated protein 1 OS=Homo sapiens OX=9606 GN=NUSAP1 PE=1 SV=1 - [NUSAP_HUMAN]	0.797413	8.16	0.00939037	4	4	6	441	49.4219	9.90576	0.88411	0.893631	0.986723	0.921488	1.21659	1.08668	1.16352	1.1556
P11021	Endoplasmic reticulum chaperone BiP	HSPA5	Endoplasmic reticulum chaperone BiP OS=Homo sapiens OX=9606 GN=HSPA5 PE=1 SV=2 - [BIP_HUMAN]	0.797275	66.67	0.0215548	49	52	640	654	72.2884	5.16064	0.689825	0.70004	0.778575	0.722813	0.970849	0.828593	0.920372	0.906604
Q9H4A3	Serine/threonine-protein kinase WNK1	WNK1	Serine/threonine-protein kinase WNK1 OS=Homo sapiens OX=9606 GN=WNK1 PE=1 SV=2 - [WNK1_HUMAN]	0.797244	9.07	0.0169913	15	23	31	2382	250.64	6.34131	0.900344	0.915571	0.95928	0.925065	1.27029	1.07882	1.13188	1.16033
P14543	Nidogen-1	NID1	Nidogen-1 OS=Homo sapiens OX=9606 GN=NID1 PE=1 SV=3 - [NID1_HUMAN]	0.79615	7.46	0.0253112	9	9	11	1247	136.291	5.2876	0.858953	0.821038	0.96376	0.88125	1.01621	1.12113	1.18333	1.10689
Q14BN4	Sarcolemmal membrane-associated protein	SLMAP	Sarcolemmal membrane-associated protein OS=Homo sapiens OX=9606 GN=SLMAP PE=1 SV=1 - [SLMAP_HUMAN]	0.795634	5.92	0.00599341	5	5	5	828	95.1396	5.46533	0.869163	0.934132	0.901458	0.901585	1.21167	1.09307	1.09476	1.13316
Q8NBS9	Thioredoxin domain-containing protein 5	TXNDC5	Thioredoxin domain-containing protein 5 OS=Homo sapiens OX=9606 GN=TXNDC5 PE=1 SV=2 - [TXND5_HUMAN]	0.795271	46.3	0.0168994	21	23	141	432	47.5987	5.97314	0.845202	0.866847	0.974759	0.895602	1.15043	1.04337	1.18468	1.12616
Q9UER7	Death domain-associated protein 6	DAXX	Death domain-associated protein 6 OS=Homo sapiens OX=9606 GN=DAXX PE=1 SV=2 - [DAXX_HUMAN]	0.795213	8.65	0.000445809	4	4	7	740	81.3229	4.86865	0.89459	0.940576	0.936718	0.923961	1.1892	1.1655	1.131	1.1619
Q9UJC3	Protein Hook homolog 1	HOOK1	Protein Hook homolog 1 OS=Homo sapiens OX=9606 GN=HOOK1 PE=1 SV=2 - [HOOK1_HUMAN]	0.794956	35.03	0.0171214	25	26	45	728	84.5948	5.14795	0.859093	0.877259	0.919244	0.885199	1.21942	1.03284	1.0883	1.11352
P05534	HLA class I histocompatibility antigen, A-24 alpha chain	HLA-A	HLA class I histocompatibility antigen, A-24 alpha chain OS=Homo sapiens OX=9606 GN=HLA-A PE=1 SV=2 - [1A24_HUMAN]	0.794192	44.11	0.00885845	6	16	63	365	40.663	6.34131	0.804968	0.87382	0.900863	0.859883	1.10522	1.01039	1.13253	1.08271
Q8N0V5	N-acetyllactosaminide beta-1,6-N-acetylglucosaminyl-transferase	GCNT2	N-acetyllactosaminide beta-1,6-N-acetylglucosaminyl-transferase OS=Homo sapiens OX=9606 GN=GCNT2 PE=1 SV=1 - [GNT2A_HUMAN]	0.794007	2.49	0.00195454	1	1	2	402	45.844	7.18115	0.871743	0.904721	0.84543	0.873964	1.1439	1.05304	1.10516	1.1007
A6ZKI3	Retrotransposon Gag-like protein 8C	RTL8C	Retrotransposon Gag-like protein 8C OS=Homo sapiens OX=9606 GN=RTL8C PE=1 SV=1 - [RTL8C_HUMAN]	0.793784	21.24	0.0131748	2	3	3	113	13.1628	5.07178	0.984672	0.916313	0.944416	0.948467	1.26068	1.08671	1.23721	1.19487
Q9H3Q1	Cdc42 effector protein 4	CDC42EP4	Cdc42 effector protein 4 OS=Homo sapiens OX=9606 GN=CDC42EP4 PE=1 SV=1 - [BORG4_HUMAN]	0.792604	17.13	0.00373514	4	4	7	356	37.9566	5.18604	0.937793	0.834673	0.928841	0.900435	1.17433	1.10399	1.12982	1.13605
P78537	Biogenesis of lysosome-related organelles complex 1 subunit 1	BLOC1S1	Biogenesis of lysosome-related organelles complex 1 subunit 1 OS=Homo sapiens OX=9606 GN=BLOC1S1 PE=1 SV=2 - [BL1S1_HUMAN]	0.792278	18.95	0.0472869	3	3	4	153	17.2519	9.33447	0.861635	0.948651	0.907105	0.905797	1.30306	1.07156	1.05522	1.14328
P04792	Heat shock protein beta-1	HSPB1	Heat shock protein beta-1 OS=Homo sapiens OX=9606 GN=HSPB1 PE=1 SV=2 - [HSPB1_HUMAN]	0.792232	84.88	0.00048189	13	13	70	205	22.7685	6.40479	0.881801	0.925048	0.881801	0.896217	1.16597	1.11581	1.11199	1.13126
Q8N806	Putative E3 ubiquitin-protein ligase UBR7	UBR7	Putative E3 ubiquitin-protein ligase UBR7 OS=Homo sapiens OX=9606 GN=UBR7 PE=1 SV=2 - [UBR7_HUMAN]	0.791335	22.82	0.00280883	7	7	11	425	47.9677	4.80518	0.916459	0.921082	0.966263	0.934601	1.14845	1.14544	1.24923	1.18104
Q9BTA9	WW domain-containing adapter protein with coiled-coil	WAC	WW domain-containing adapter protein with coiled-coil OS=Homo sapiens OX=9606 GN=WAC PE=1 SV=3 - [WAC_HUMAN]	0.791253	8.04	0.00450533	4	4	8	647	70.6811	9.45166	0.884497	0.896065	0.920123	0.900228	1.20166	1.06449	1.14702	1.13772
Q9H871	E3 ubiquitin-protein transferase RMND5A	RMND5A	E3 ubiquitin-protein transferase RMND5A OS=Homo sapiens OX=9606 GN=RMND5A PE=1 SV=1 - [RMD5A_HUMAN]	0.790821	12.53	0.0444743	4	5	5	391	43.9642	6.06201	0.836156	0.834903	0.96835	0.879803	1.10137	1.00211	1.23407	1.11252
P14854	Cytochrome c oxidase subunit 6B1	COX6B1	Cytochrome c oxidase subunit 6B1 OS=Homo sapiens OX=9606 GN=COX6B1 PE=1 SV=2 - [CX6B1_HUMAN]	0.790792	39.53	0.0179574	4	4	9	86	10.1857	7.04932	0.839643	0.898845	0.995806	0.911431	1.23457	1.13082	1.09228	1.15256
Q9BRK5	45 kDa calcium-binding protein	SDF4	45 kDa calcium-binding protein OS=Homo sapiens OX=9606 GN=SDF4 PE=1 SV=1 - [CAB45_HUMAN]	0.79053	39.78	0.00495778	14	14	55	362	41.7805	4.85596	0.890512	0.912339	0.924695	0.909182	1.23244	1.09687	1.12096	1.15009
Q9UPQ9	Trinucleotide repeat-containing gene 6B protein	TNRC6B	Trinucleotide repeat-containing gene 6B protein OS=Homo sapiens OX=9606 GN=TNRC6B PE=1 SV=4 - [TNR6B_HUMAN]	0.790161	3.6	0.0492486	5	5	5	1833	193.883	6.75635	0.892188	0.861358	0.849047	0.867531	1.248	1.07809	0.967653	1.09792
Q15370	Elongin-B	ELOB	Elongin-B OS=Homo sapiens OX=9606 GN=ELOB PE=1 SV=1 - [ELOB_HUMAN]	0.789338	36.44	0.0132498	6	6	19	118	13.1246	4.88135	0.87722	0.867599	1.0012	0.915338	1.11226	1.13117	1.23545	1.15963
Q15154	Pericentriolar material 1 protein	PCM1	Pericentriolar material 1 protein OS=Homo sapiens OX=9606 GN=PCM1 PE=1 SV=5 - [PCM1_HUMAN]	0.789231	23.07	0.027529	41	42	105	2024	228.403	5.021	0.875725	0.878125	0.991591	0.915147	1.23262	1.03814	1.20788	1.15954
Q9NQX7	Integral membrane protein 2C	ITM2C	Integral membrane protein 2C OS=Homo sapiens OX=9606 GN=ITM2C PE=1 SV=1 - [ITM2C_HUMAN]	0.789089	3.37	0.0495259	1	1	1	267	30.2045	8.00146	0.783064	0.760263	0.867893	0.80374	1.12286	0.886006	1.04684	1.01857
P08238	Heat shock protein HSP 90-beta	HSP90AB1	Heat shock protein HSP 90-beta OS=Homo sapiens OX=9606 GN=HSP90AB1 PE=1 SV=4 - [HS90B_HUMAN]	0.788727	71.69	3.43006e-05	27	60	762	724	83.2121	5.03369	0.884963	0.879046	0.905411	0.889807	1.13668	1.11105	1.13673	1.12816
P37198	Nuclear pore glycoprotein p62	NUP62	Nuclear pore glycoprotein p62 OS=Homo sapiens OX=9606 GN=NUP62 PE=1 SV=3 - [NUP62_HUMAN]	0.78818	11.88	0.0042243	6	6	13	522	53.2225	5.31299	0.824197	0.906994	0.965381	0.898858	1.14676	1.14266	1.13184	1.14042
Q9BZL1	Ubiquitin-like protein 5	UBL5	Ubiquitin-like protein 5 OS=Homo sapiens OX=9606 GN=UBL5 PE=1 SV=1 - [UBL5_HUMAN]	0.788041	50.68	0.0208785	4	4	5	73	8.54143	8.44092	0.910239	0.903447	0.950557	0.921414	1.27298	1.18635	1.0484	1.16925
P61289	Proteasome activator complex subunit 3	PSME3	Proteasome activator complex subunit 3 OS=Homo sapiens OX=9606 GN=PSME3 PE=1 SV=1 - [PSME3_HUMAN]	0.7872	74.02	0.034941	17	18	61	254	29.4876	5.94775	0.896044	0.887325	0.957835	0.913735	1.28203	1.02208	1.17811	1.16074
Q9BY42	Replication termination factor 2	RTF2	Replication termination factor 2 OS=Homo sapiens OX=9606 GN=RTF2 PE=1 SV=3 - [RTF2_HUMAN]	0.787186	34.64	0.0300627	11	11	20	306	33.8652	8.5874	0.907582	0.929884	0.944155	0.927207	1.32833	1.09629	1.10901	1.17788
Q2KHR3	Glutamine and serine-rich protein 1	QSER1	Glutamine and serine-rich protein 1 OS=Homo sapiens OX=9606 GN=QSER1 PE=1 SV=3 - [QSER1_HUMAN]	0.786723	1.79	0.0232027	3	3	3	1735	189.856	7.07861	0.907625	0.920333	1.01257	0.946843	1.2037	1.09319	1.3137	1.20353
P22455	Fibroblast growth factor receptor 4	FGFR4	Fibroblast growth factor receptor 4 OS=Homo sapiens OX=9606 GN=FGFR4 PE=1 SV=2 - [FGFR4_HUMAN]	0.786327	13.84	0.00888056	7	10	15	802	87.899	6.81494	0.847422	0.813877	0.716737	0.792679	1.04952	1.0028	0.971913	1.00808
Q99590	Protein SCAF11	SCAF11	Protein SCAF11 OS=Homo sapiens OX=9606 GN=SCAF11 PE=1 SV=2 - [SCAFB_HUMAN]	0.786017	10.05	0.0364723	12	14	21	1463	164.551	8.41162	0.889696	0.880631	0.980621	0.916983	1.2882	1.03235	1.17931	1.16662
Q03013	Glutathione S-transferase Mu 4	GSTM4	Glutathione S-transferase Mu 4 OS=Homo sapiens OX=9606 GN=GSTM4 PE=1 SV=3 - [GSTM4_HUMAN]	0.786016	42.66	0.0035002	4	10	21	218	25.5448	5.89697	0.873563	0.895567	0.896007	0.888379	1.08385	1.10024	1.20661	1.13023
Q14978	Nucleolar and coiled-body phosphoprotein 1	NOLC1	Nucleolar and coiled-body phosphoprotein 1 OS=Homo sapiens OX=9606 GN=NOLC1 PE=1 SV=2 - [NOLC1_HUMAN]	0.785298	37.2	0.0476107	32	32	91	699	73.5596	9.46631	0.880521	0.902991	0.976018	0.919843	1.33029	1.04348	1.14022	1.17133
P02753	Retinol-binding protein 4	RBP4	Retinol-binding protein 4 OS=Homo sapiens OX=9606 GN=RBP4 PE=1 SV=3 - [RET4_HUMAN]	0.783927	44.28	0.00505486	6	6	16	201	22.9953	6.07471	0.925367	0.85208	0.822457	0.866635	1.05538	1.10219	1.15894	1.1055
Q9HAF1	Chromatin modification-related protein MEAF6	MEAF6	Chromatin modification-related protein MEAF6 OS=Homo sapiens OX=9606 GN=MEAF6 PE=1 SV=1 - [EAF6_HUMAN]	0.783263	9.95	0.0495667	2	2	3	191	21.6219	9.31982	0.834149	0.932103	0.958582	0.908278	1.31916	1.11212	1.04754	1.15961
Q53HL2	Borealin	CDCA8	Borealin OS=Homo sapiens OX=9606 GN=CDCA8 PE=1 SV=2 - [BOREA_HUMAN]	0.783249	33.21	0.00364967	8	9	14	280	31.3038	9.86182	0.965084	0.903469	0.934748	0.934434	1.26758	1.13932	1.17217	1.19302
P30040	Endoplasmic reticulum resident protein 29	ERP29	Endoplasmic reticulum resident protein 29 OS=Homo sapiens OX=9606 GN=ERP29 PE=1 SV=4 - [ERP29_HUMAN]	0.782534	52.87	0.0305721	14	14	83	261	28.9752	7.31299	0.873159	0.879696	0.896652	0.883169	1.27633	1.03722	1.07225	1.1286
P43307	Translocon-associated protein subunit alpha	SSR1	Translocon-associated protein subunit alpha OS=Homo sapiens OX=9606 GN=SSR1 PE=1 SV=3 - [SSRA_HUMAN]	0.782504	20.98	0.0163117	4	4	29	286	32.2153	4.48779	0.837821	0.882024	0.951317	0.890387	1.22279	1.04175	1.14907	1.13787
P00734	Prothrombin	F2	Prothrombin OS=Homo sapiens OX=9606 GN=F2 PE=1 SV=2 - [THRB_HUMAN]	0.782461	9.65	0.0355852	6	6	10	622	69.9921	5.89697	0.794458	0.772108	0.951209	0.839258	1.05157	0.999786	1.16641	1.07259
Q9BV57	1,2-dihydroxy-3-keto-5-methylthiopentene dioxygenase	ADI1	1,2-dihydroxy-3-keto-5-methylthiopentene dioxygenase OS=Homo sapiens OX=9606 GN=ADI1 PE=1 SV=1 - [MTND_HUMAN]	0.782232	75.42	0.00354604	12	12	51	179	21.4846	5.68115	0.917725	0.880893	0.893674	0.897431	1.2132	1.07768	1.15092	1.14727
Q99439	Calponin-2	CNN2	Calponin-2 OS=Homo sapiens OX=9606 GN=CNN2 PE=1 SV=4 - [CNN2_HUMAN]	0.781558	32.04	0.000508715	7	10	41	309	33.6753	7.32764	0.877248	0.859018	0.857561	0.864609	1.08982	1.07787	1.1511	1.10626
Q13563	Polycystin-2	PKD2	Polycystin-2 OS=Homo sapiens OX=9606 GN=PKD2 PE=1 SV=3 - [PKD2_HUMAN]	0.78131	0.62	0.00340995	1	1	1	968	109.622	5.69385	0.963153	0.880895	0.929499	0.924516	1.23189	1.20044	1.11754	1.18329
O43318	Mitogen-activated protein kinase kinase kinase 7	MAP3K7	Mitogen-activated protein kinase kinase kinase 7 OS=Homo sapiens OX=9606 GN=MAP3K7 PE=1 SV=1 - [M3K7_HUMAN]	0.781308	13.53	0.0161799	5	6	9	606	67.1533	7.10791	0.868607	0.856783	0.885069	0.870153	1.23435	1.05852	1.04826	1.11371
Q9BYX4	Interferon-induced helicase C domain-containing protein 1	IFIH1	Interferon-induced helicase C domain-containing protein 1 OS=Homo sapiens OX=9606 GN=IFIH1 PE=1 SV=3 - [IFIH1_HUMAN]	0.780888	0.68	0.0212179	1	1	1	1025	116.615	5.51611	0.987643	0.817305	0.959383	0.921444	1.16068	1.1109	1.2684	1.17999
Q8NHP8	Putative phospholipase B-like 2	PLBD2	Putative phospholipase B-like 2 OS=Homo sapiens OX=9606 GN=PLBD2 PE=1 SV=2 - [PLBL2_HUMAN]	0.780678	11.21	0.00753655	6	6	8	589	65.43	6.80029	0.897624	0.9519	0.943337	0.930954	1.18812	1.10883	1.28054	1.19249
O14933	Ubiquitin/ISG15-conjugating enzyme E2 L6	UBE2L6	Ubiquitin/ISG15-conjugating enzyme E2 L6 OS=Homo sapiens OX=9606 GN=UBE2L6 PE=1 SV=4 - [UB2L6_HUMAN]	0.780574	4.58	0.0333353	1	1	1	153	17.7572	7.88428	0.892561	0.879009	0.999012	0.923527	1.31874	1.07284	1.15784	1.18314
Q5T6F2	Ubiquitin-associated protein 2	UBAP2	Ubiquitin-associated protein 2 OS=Homo sapiens OX=9606 GN=UBAP2 PE=1 SV=1 - [UBAP2_HUMAN]	0.780561	7.42	0.0112188	6	6	9	1119	117.044	7.34229	0.868195	0.949877	0.900372	0.906148	1.22491	1.05782	1.19996	1.16089
Q12874	Splicing factor 3A subunit 3	SF3A3	Splicing factor 3A subunit 3 OS=Homo sapiens OX=9606 GN=SF3A3 PE=1 SV=1 - [SF3A3_HUMAN]	0.780477	49.5	0.0437746	26	27	98	501	58.8123	5.37646	0.854586	0.891037	0.969957	0.905193	1.31445	1.04267	1.12227	1.15979
Q96GX5	Serine/threonine-protein kinase greatwall	MASTL	Serine/threonine-protein kinase greatwall OS=Homo sapiens OX=9606 GN=MASTL PE=1 SV=1 - [GWL_HUMAN]	0.780034	4.89	0.000845007	2	4	9	879	97.2572	5.98584	0.845046	0.833491	0.888783	0.855773	1.13745	1.06762	1.08622	1.0971
P41236	Protein phosphatase inhibitor 2	PPP1R2	Protein phosphatase inhibitor 2 OS=Homo sapiens OX=9606 GN=PPP1R2 PE=1 SV=2 - [IPP2_HUMAN]	0.77916	4.39	0.0115375	1	1	1	205	23.0009	4.7417	0.833157	0.861999	0.977673	0.890943	1.17709	1.07091	1.18241	1.14347
Q8WU90	Zinc finger CCCH domain-containing protein 15	ZC3H15	Zinc finger CCCH domain-containing protein 15 OS=Homo sapiens OX=9606 GN=ZC3H15 PE=1 SV=1 - [ZC3HF_HUMAN]	0.779071	49.06	0.023346	20	20	74	426	48.5726	5.31299	0.902488	0.899447	0.952473	0.918136	1.28322	1.04348	1.2088	1.1785
Q9UPW0	Forkhead box protein J3	FOXJ3	Forkhead box protein J3 OS=Homo sapiens OX=9606 GN=FOXJ3 PE=1 SV=2 - [FOXJ3_HUMAN]	0.778373	5.31	0.0209435	3	3	3	622	68.9171	7.09326	0.843384	0.874659	0.913404	0.877149	1.25566	1.05558	1.06947	1.1269
Q5JRA6	Transport and Golgi organization protein 1 homolog	MIA3	Transport and Golgi organization protein 1 homolog OS=Homo sapiens OX=9606 GN=MIA3 PE=1 SV=1 - [TGO1_HUMAN]	0.7779	18.25	0.0447107	34	35	62	1907	213.57	4.84326	0.863962	0.904765	0.892645	0.887124	1.30896	1.0194	1.09286	1.14041
Q6ZNA5	Ferric-chelate reductase 1	FRRS1	Ferric-chelate reductase 1 OS=Homo sapiens OX=9606 GN=FRRS1 PE=2 SV=2 - [FRRS1_HUMAN]	0.777845	6.76	0.0248631	5	5	5	592	66.0714	7.47412	0.777132	0.827417	0.804727	0.803092	0.93635	1.15339	1.00763	1.03246
Q969T4	Ubiquitin-conjugating enzyme E2 E3	UBE2E3	Ubiquitin-conjugating enzyme E2 E3 OS=Homo sapiens OX=9606 GN=UBE2E3 PE=1 SV=1 - [UB2E3_HUMAN]	0.777831	13.04	0.0300636	1	3	6	207	22.8984	7.18115	0.992921	0.896041	0.892069	0.92701	1.05415	1.21704	1.30417	1.19179
P00374	Dihydrofolate reductase	DHFR	Dihydrofolate reductase OS=Homo sapiens OX=9606 GN=DHFR PE=1 SV=2 - [DYR_HUMAN]	0.777535	51.87	0.00465906	11	11	28	187	21.439	7.41553	0.835668	0.803608	0.899978	0.846418	1.15116	1.06481	1.0498	1.08859
P04035	3-hydroxy-3-methylglutaryl-coenzyme A reductase	HMGCR	3-hydroxy-3-methylglutaryl-coenzyme A reductase OS=Homo sapiens OX=9606 GN=HMGCR PE=1 SV=1 - [HMDH_HUMAN]	0.777038	0.68	0.0318414	1	1	1	888	97.4126	6.7417	0.700968	0.809691	0.720676	0.743779	1.01055	1.01754	0.843509	0.957197
Q9P000	COMM domain-containing protein 9	COMMD9	COMM domain-containing protein 9 OS=Homo sapiens OX=9606 GN=COMMD9 PE=1 SV=2 - [COMD9_HUMAN]	0.776833	9.6	0.0113226	2	2	3	198	21.8054	5.88428	0.842714	0.958735	0.935384	0.912278	1.26753	1.14078	1.11476	1.17435
Q6P996	Pyridoxal-dependent decarboxylase domain-containing protein 1	PDXDC1	Pyridoxal-dependent decarboxylase domain-containing protein 1 OS=Homo sapiens OX=9606 GN=PDXDC1 PE=1 SV=2 - [PDXD1_HUMAN]	0.776731	42.01	0.00467374	26	26	82	788	86.6523	5.37646	0.855145	0.859321	0.95721	0.890559	1.16344	1.08815	1.18805	1.14655
Q13813	Spectrin alpha chain, non-erythrocytic 1	SPTAN1	Spectrin alpha chain, non-erythrocytic 1 OS=Homo sapiens OX=9606 GN=SPTAN1 PE=1 SV=3 - [SPTN1_HUMAN]	0.775941	70.67	0.0269204	190	193	827	2472	284.364	5.35107	0.85888	0.902067	0.894156	0.885034	1.2817	1.10671	1.03337	1.14059
Q14789	Golgin subfamily B member 1	GOLGB1	Golgin subfamily B member 1 OS=Homo sapiens OX=9606 GN=GOLGB1 PE=1 SV=2 - [GOGB1_HUMAN]	0.775504	35.1	0.0224507	107	113	193	3259	375.79	4.99561	0.855781	0.868241	0.900262	0.874761	1.26502	1.049	1.06996	1.12799
P05156	Complement factor I	CFI	Complement factor I OS=Homo sapiens OX=9606 GN=CFI PE=1 SV=2 - [CFAI_HUMAN]	0.774806	12.01	0.00682013	6	6	8	583	65.7066	7.50342	0.858991	0.817496	0.721304	0.799264	1.0046	1.06971	1.02039	1.03157
Q96AY3	Peptidyl-prolyl cis-trans isomerase FKBP10	FKBP10	Peptidyl-prolyl cis-trans isomerase FKBP10 OS=Homo sapiens OX=9606 GN=FKBP10 PE=1 SV=1 - [FKB10_HUMAN]	0.773984	31.44	0.010798	17	17	48	582	64.2042	5.61768	0.937887	0.862542	0.959672	0.920034	1.23246	1.0853	1.24834	1.1887
P35609	Alpha-actinin-2	ACTN2	Alpha-actinin-2 OS=Homo sapiens OX=9606 GN=ACTN2 PE=1 SV=1 - [ACTN2_HUMAN]	0.773364	13.98	0.0429591	1	13	95	894	103.788	5.45264	0.823225	0.893723	1.00947	0.908805	1.28904	1.03899	1.19736	1.17513
Q13907	Isopentenyl-diphosphate Delta-isomerase 1	IDI1	Isopentenyl-diphosphate Delta-isomerase 1 OS=Homo sapiens OX=9606 GN=IDI1 PE=1 SV=2 - [IDI1_HUMAN]	0.773086	55.51	0.0420938	14	14	46	227	26.3025	6.34131	0.83738	0.809812	0.817762	0.821651	1.18232	1.09887	0.907264	1.06282
Q9BX68	Histidine triad nucleotide-binding protein 2, mitochondrial	HINT2	Histidine triad nucleotide-binding protein 2, mitochondrial OS=Homo sapiens OX=9606 GN=HINT2 PE=1 SV=1 - [HINT2_HUMAN]	0.772514	36.81	0.0351707	4	4	10	163	17.1512	9.15869	0.809244	0.805791	0.998392	0.871142	1.06041	1.22917	1.09344	1.12767
Q9BW61	DET1- and DDB1-associated protein 1	DDA1	DET1- and DDB1-associated protein 1 OS=Homo sapiens OX=9606 GN=DDA1 PE=1 SV=1 - [DDA1_HUMAN]	0.772244	26.47	0.0309861	3	3	9	102	11.828	8.67529	0.83601	0.821473	1.00237	0.886618	1.25819	1.08451	1.10162	1.14811
Q96RE7	Nucleus accumbens-associated protein 1	NACC1	Nucleus accumbens-associated protein 1 OS=Homo sapiens OX=9606 GN=NACC1 PE=1 SV=1 - [NACC1_HUMAN]	0.772146	14.61	0.00465453	5	5	8	527	57.2218	5.74463	0.90881	0.816278	0.962211	0.895766	1.192	1.12945	1.15884	1.1601
Q9BV73	Centrosome-associated protein CEP250	CEP250	Centrosome-associated protein CEP250 OS=Homo sapiens OX=9606 GN=CEP250 PE=1 SV=2 - [CP250_HUMAN]	0.771653	2.54	0.00812123	6	6	6	2442	280.967	5.021	0.956856	0.851296	0.914901	0.907684	1.26531	1.11459	1.14897	1.17629
Q86SX6	Glutaredoxin-related protein 5, mitochondrial	GLRX5	Glutaredoxin-related protein 5, mitochondrial OS=Homo sapiens OX=9606 GN=GLRX5 PE=1 SV=2 - [GLRX5_HUMAN]	0.770961	17.83	0.0174867	4	4	8	157	16.6175	6.78564	0.919981	0.819508	1.0517	0.930396	1.16413	1.23885	1.21743	1.2068
Q08380	Galectin-3-binding protein	LGALS3BP	Galectin-3-binding protein OS=Homo sapiens OX=9606 GN=LGALS3BP PE=1 SV=1 - [LG3BP_HUMAN]	0.770811	25.98	0.00522463	14	14	39	585	65.2893	5.2749	0.80322	0.7722	0.877524	0.817648	1.04498	1.01687	1.12044	1.06076
Q9BQI0	Allograft inflammatory factor 1-like	AIF1L	Allograft inflammatory factor 1-like OS=Homo sapiens OX=9606 GN=AIF1L PE=1 SV=1 - [AIF1L_HUMAN]	0.770654	56.67	0.00996308	7	8	20	150	17.0566	7.1958	0.932098	0.877719	0.880616	0.896811	1.26884	1.13999	1.08227	1.1637
Q96BT3	Centromere protein T	CENPT	Centromere protein T OS=Homo sapiens OX=9606 GN=CENPT PE=1 SV=2 - [CENPT_HUMAN]	0.770451	1.25	0.0368885	1	1	1	561	60.3857	6.58057	0.985569	0.795607	0.919777	0.900318	1.26354	1.03942	1.20271	1.16856
Q92871	Phosphomannomutase 1	PMM1	Phosphomannomutase 1 OS=Homo sapiens OX=9606 GN=PMM1 PE=1 SV=2 - [PMM1_HUMAN]	0.769293	12.21	0.0259706	2	3	5	262	29.728	5.74463	0.879864	0.895172	1.11234	0.962457	1.27787	1.17845	1.29697	1.25109
Q9H074	Polyadenylate-binding protein-interacting protein 1	PAIP1	Polyadenylate-binding protein-interacting protein 1 OS=Homo sapiens OX=9606 GN=PAIP1 PE=1 SV=1 - [PAIP1_HUMAN]	0.768587	9.19	0.00441553	5	6	13	479	53.4911	4.80518	0.88213	0.856413	0.95499	0.897844	1.15024	1.11649	1.23779	1.16817
P01034	Cystatin-C	CST3	Cystatin-C OS=Homo sapiens OX=9606 GN=CST3 PE=1 SV=1 - [CYTC_HUMAN]	0.768077	41.1	0.000153536	5	6	20	146	15.7891	8.74854	0.829001	0.848118	0.803502	0.826874	1.05817	1.10016	1.07132	1.07655
P28799	Progranulin	GRN	Progranulin OS=Homo sapiens OX=9606 GN=GRN PE=1 SV=2 - [GRN_HUMAN]	0.767999	5.06	0.027386	3	3	3	593	63.4998	6.82959	0.834212	0.894925	0.833871	0.854336	1.23196	0.979327	1.12597	1.11242
P46531	Neurogenic locus notch homolog protein 1	NOTCH1	Neurogenic locus notch homolog protein 1 OS=Homo sapiens OX=9606 GN=NOTCH1 PE=1 SV=4 - [NOTC1_HUMAN]	0.764686	0.35	0.00891423	1	1	1	2555	272.323	5.12256	0.840147	0.946092	0.867663	0.884634	1.21276	1.06219	1.19563	1.15686
Q9NYP9	Protein Mis18-alpha	MIS18A	Protein Mis18-alpha OS=Homo sapiens OX=9606 GN=MIS18A PE=1 SV=1 - [MS18A_HUMAN]	0.764188	12.02	0.0010719	3	3	3	233	25.8465	5.19873	0.962574	0.886135	0.944706	0.931138	1.24476	1.16862	1.24203	1.21847
Q9Y651	Transcription factor SOX-21	SOX21	Transcription factor SOX-21 OS=Homo sapiens OX=9606 GN=SOX21 PE=2 SV=1 - [SOX21_HUMAN]	0.763521	3.99	0.0235218	1	1	1	276	28.5616	9.72998	0.831156	0.826584	0.934847	0.864196	1.18668	0.999915	1.20898	1.13186
P11441	Ubiquitin-like protein 4A	UBL4A	Ubiquitin-like protein 4A OS=Homo sapiens OX=9606 GN=UBL4A PE=1 SV=1 - [UBL4A_HUMAN]	0.763251	31.21	0.029726	5	5	9	157	17.7656	8.66064	0.868555	0.855344	0.945887	0.889929	1.32301	1.0905	1.0844	1.16597
Q9Y266	Nuclear migration protein nudC	NUDC	Nuclear migration protein nudC OS=Homo sapiens OX=9606 GN=NUDC PE=1 SV=1 - [NUDC_HUMAN]	0.763042	65.26	0.0302176	29	30	215	331	38.2191	5.37646	0.875132	0.869462	0.910059	0.884884	1.31502	1.03356	1.13046	1.15968
P10244	Myb-related protein B	MYBL2	Myb-related protein B OS=Homo sapiens OX=9606 GN=MYBL2 PE=1 SV=1 - [MYBB_HUMAN]	0.762809	3.43	0.033196	2	3	3	700	78.7154	6.87354	0.985859	0.965933	0.850792	0.934195	1.21567	1.08958	1.36878	1.22468
Q9NPA3	Mid1-interacting protein 1	MID1IP1	Mid1-interacting protein 1 OS=Homo sapiens OX=9606 GN=MID1IP1 PE=1 SV=1 - [M1IP1_HUMAN]	0.762723	20.77	0.00529719	2	2	3	183	20.1889	5.50342	1.00415	0.851538	0.917006	0.924231	1.22191	1.25392	1.15942	1.21175
Q969G3	SWI/SNF-related matrix-associated actin-dependent regulator of chromatin subfamily E member 1	SMARCE1	SWI/SNF-related matrix-associated actin-dependent regulator of chromatin subfamily E member 1 OS=Homo sapiens OX=9606 GN=SMARCE1 PE=1 SV=2 - [SMCE1_HUMAN]	0.762514	42.58	0.00814707	17	18	37	411	46.6206	4.88135	0.836314	0.859543	0.949691	0.88185	1.24442	1.10208	1.123	1.1565
Q9BZL4	Protein phosphatase 1 regulatory subunit 12C	PPP1R12C	Protein phosphatase 1 regulatory subunit 12C OS=Homo sapiens OX=9606 GN=PPP1R12C PE=1 SV=1 - [PP12C_HUMAN]	0.761892	9.21	0.0499134	4	5	6	782	84.8299	5.56689	0.947796	0.871632	0.924266	0.914565	1.39454	1.05901	1.14761	1.20039
Q9Y5V3	Melanoma-associated antigen D1	MAGED1	Melanoma-associated antigen D1 OS=Homo sapiens OX=9606 GN=MAGED1 PE=1 SV=3 - [MAGD1_HUMAN]	0.760097	10.67	0.00156714	6	8	10	778	86.1073	5.8335	0.915583	0.873571	0.91455	0.901235	1.14582	1.25439	1.15684	1.18568
P58546	Myotrophin	MTPN	Myotrophin OS=Homo sapiens OX=9606 GN=MTPN PE=1 SV=2 - [MTPN_HUMAN]	0.75943	21.19	0.000786364	2	2	2	118	12.8866	5.51611	0.954845	0.863084	0.884794	0.900908	1.18648	1.16154	1.21086	1.1863
Q9Y508	E3 ubiquitin-protein ligase RNF114	RNF114	E3 ubiquitin-protein ligase RNF114 OS=Homo sapiens OX=9606 GN=RNF114 PE=1 SV=1 - [RN114_HUMAN]	0.759238	27.19	0.00284544	7	7	10	228	25.6773	7.25439	0.881009	0.852265	0.891317	0.874864	1.22011	1.07888	1.15789	1.15229
O75718	Cartilage-associated protein	CRTAP	Cartilage-associated protein OS=Homo sapiens OX=9606 GN=CRTAP PE=1 SV=1 - [CRTAP_HUMAN]	0.757945	23.69	0.00325236	11	12	22	401	46.5319	5.73193	0.873477	0.869636	0.921436	0.888183	1.23265	1.0916	1.19125	1.17183
O95817	BAG family molecular chaperone regulator 3	BAG3	BAG family molecular chaperone regulator 3 OS=Homo sapiens OX=9606 GN=BAG3 PE=1 SV=3 - [BAG3_HUMAN]	0.757072	32.17	0.00986826	16	16	31	575	61.5569	6.94678	0.825218	0.850951	0.87481	0.850326	1.23526	1.0876	1.04667	1.12318
Q96A49	Synapse-associated protein 1	SYAP1	Synapse-associated protein 1 OS=Homo sapiens OX=9606 GN=SYAP1 PE=1 SV=1 - [SYAP1_HUMAN]	0.756682	15.63	0.00605024	5	5	5	352	39.9089	4.52588	0.945953	0.877552	0.882775	0.902093	1.25064	1.09263	1.23323	1.19217
P55957	BH3-interacting domain death agonist	BID	BH3-interacting domain death agonist OS=Homo sapiens OX=9606 GN=BID PE=1 SV=1 - [BID_HUMAN]	0.75663	17.95	0.0339679	3	3	4	195	21.981	5.43994	0.905829	0.782993	0.929432	0.872751	1.30509	1.09008	1.06524	1.15347
P30508	HLA class I histocompatibility antigen, Cw-12 alpha chain	HLA-C	HLA class I histocompatibility antigen, Cw-12 alpha chain OS=Homo sapiens OX=9606 GN=HLA-C PE=1 SV=2 - [1C12_HUMAN]	0.755531	30.33	0.0252453	2	9	30	366	40.8601	6.30322	0.834305	0.784915	0.800343	0.806521	1.18683	0.933619	1.08202	1.06749
Q86UP2	Kinectin	KTN1	Kinectin OS=Homo sapiens OX=9606 GN=KTN1 PE=1 SV=1 - [KTN1_HUMAN]	0.753912	62.79	0.0261895	90	93	222	1357	156.179	5.64307	0.859193	0.902526	0.909868	0.890529	1.34442	1.12489	1.07432	1.18121
Q8WTV0	Scavenger receptor class B member 1	SCARB1	Scavenger receptor class B member 1 OS=Homo sapiens OX=9606 GN=SCARB1 PE=1 SV=1 - [SCRB1_HUMAN]	0.753723	14.67	0.0151345	10	10	27	552	60.8377	8.23584	0.835896	0.850433	0.892854	0.859728	1.19967	1.00743	1.21482	1.14064
Q8TEK3	Histone-lysine N-methyltransferase, H3 lysine-79 specific	DOT1L	Histone-lysine N-methyltransferase, H3 lysine-79 specific OS=Homo sapiens OX=9606 GN=DOT1L PE=1 SV=3 - [DOT1L_HUMAN]	0.75372	1.11	0.0111154	1	2	2	1537	164.755	9.18799	0.831081	0.897153	0.966065	0.8981	1.27021	1.0909	1.21356	1.19156
O75347	Tubulin-specific chaperone A	TBCA	Tubulin-specific chaperone A OS=Homo sapiens OX=9606 GN=TBCA PE=1 SV=3 - [TBCA_HUMAN]	0.753279	51.85	0.0437248	10	10	45	108	12.8467	5.2876	0.879003	0.862487	0.85782	0.866437	1.32334	1.14079	0.986528	1.15022
Q6UXH1	Protein disulfide isomerase CRELD2	CRELD2	Protein disulfide isomerase CRELD2 OS=Homo sapiens OX=9606 GN=CRELD2 PE=1 SV=1 - [CREL2_HUMAN]	0.753215	9.92	0.000113241	5	5	6	353	38.1658	4.58936	0.761428	0.773432	0.796302	0.777054	1.05207	1.03663	1.00625	1.03165
P33316	Deoxyuridine 5'-triphosphate nucleotidohydrolase, mitochondrial	DUT	Deoxyuridine 5'-triphosphate nucleotidohydrolase, mitochondrial OS=Homo sapiens OX=9606 GN=DUT PE=1 SV=4 - [DUT_HUMAN]	0.751271	33.73	0.00929203	7	7	27	252	26.5466	9.36377	0.856415	0.879904	0.931179	0.889166	1.26725	1.0707	1.2127	1.18355
Q4KMQ1	Taperin	TPRN	Taperin OS=Homo sapiens OX=9606 GN=TPRN PE=1 SV=2 - [TPRN_HUMAN]	0.751271	5.49	0.0114302	2	2	2	711	75.5097	7.25439	0.970344	0.831581	0.862994	0.888306	1.28333	1.11479	1.14909	1.1824
Q8WUW1	Protein BRICK1	BRK1	Protein BRICK1 OS=Homo sapiens OX=9606 GN=BRK1 PE=1 SV=1 - [BRK1_HUMAN]	0.751009	54.67	0.00520786	6	6	8	75	8.73946	5.45264	0.871486	0.894986	0.884897	0.88379	1.27267	1.16597	1.09177	1.1768
Q02083	N-acylethanolamine-hydrolyzing acid amidase	NAAA	N-acylethanolamine-hydrolyzing acid amidase OS=Homo sapiens OX=9606 GN=NAAA PE=1 SV=3 - [NAAA_HUMAN]	0.750647	2.23	0.0407517	1	1	2	359	40.0409	8.74854	0.838389	1.02141	0.803463	0.887755	1.2824	1.04212	1.22344	1.18265
O43677	NADH dehydrogenase [ubiquinone] 1 subunit C1, mitochondrial	NDUFC1	NADH dehydrogenase [ubiquinone] 1 subunit C1, mitochondrial OS=Homo sapiens OX=9606 GN=NDUFC1 PE=1 SV=1 - [NDUC1_HUMAN]	0.749593	27.63	0.0263544	2	2	4	76	8.72879	10.1987	0.785127	0.8287	0.934746	0.849524	1.2548	1.13137	1.01378	1.13331
Q9UHV9	Prefoldin subunit 2	PFDN2	Prefoldin subunit 2 OS=Homo sapiens OX=9606 GN=PFDN2 PE=1 SV=1 - [PFD2_HUMAN]	0.749482	64.29	0.011726	9	9	33	154	16.6376	6.58057	0.839006	0.816481	0.905141	0.853543	1.23867	1.03382	1.14404	1.13884
P0CG12	Decreased expression in renal and prostate cancer protein	DERPC	Decreased expression in renal and prostate cancer protein OS=Homo sapiens OX=9606 GN=DERPC PE=1 SV=1 - [DERPC_HUMAN]	0.749011	2.1	0.0209698	1	1	1	524	51.3592	12.4106	0.878845	0.947855	0.707663	0.844788	1.11979	1.08407	1.17975	1.12787
Q9UMX0	Ubiquilin-1	UBQLN1	Ubiquilin-1 OS=Homo sapiens OX=9606 GN=UBQLN1 PE=1 SV=2 - [UBQL1_HUMAN]	0.748433	16.64	0.000613813	4	7	15	589	62.4794	5.10986	0.826028	0.857649	0.866188	0.849955	1.14499	1.17625	1.0857	1.13565
Q99442	Translocation protein SEC62	SEC62	Translocation protein SEC62 OS=Homo sapiens OX=9606 GN=SEC62 PE=1 SV=1 - [SEC62_HUMAN]	0.748169	17.79	0.0165309	8	9	16	399	45.8331	7.12256	0.902128	0.840187	0.904818	0.882378	1.0721	1.15046	1.31559	1.17938
Q9NS87	Kinesin-like protein KIF15	KIF15	Kinesin-like protein KIF15 OS=Homo sapiens OX=9606 GN=KIF15 PE=1 SV=1 - [KIF15_HUMAN]	0.746507	18.23	0.0134284	25	25	31	1388	160.061	5.99854	0.904642	0.838818	0.903176	0.882212	1.31465	1.13617	1.09454	1.18179
O43617	Trafficking protein particle complex subunit 3	TRAPPC3	Trafficking protein particle complex subunit 3 OS=Homo sapiens OX=9606 GN=TRAPPC3 PE=1 SV=1 - [TPPC3_HUMAN]	0.744649	36.11	0.00743391	7	7	15	180	20.2611	4.95752	0.852563	0.881301	0.921083	0.884982	1.28043	1.08351	1.20143	1.18846
Q8WVK7	Spindle and kinetochore-associated protein 2	SKA2	Spindle and kinetochore-associated protein 2 OS=Homo sapiens OX=9606 GN=SKA2 PE=1 SV=1 - [SKA2_HUMAN]	0.744139	13.22	0.00275614	2	2	2	121	14.1793	7.32764	0.912864	0.849878	0.871181	0.877974	1.23113	1.09669	1.21174	1.17985
Q9GZV5	WW domain-containing transcription regulator protein 1	WWTR1	WW domain-containing transcription regulator protein 1 OS=Homo sapiens OX=9606 GN=WWTR1 PE=1 SV=1 - [WWTR1_HUMAN]	0.743486	4	0.0124485	2	2	2	400	44.0734	5.8208	0.854503	0.876216	0.808888	0.846536	1.23442	1.16584	1.01555	1.1386
H3BR10	Small leucine-rich protein 1	SMLR1	Small leucine-rich protein 1 OS=Homo sapiens OX=9606 GN=SMLR1 PE=1 SV=1 - [SMLR1_HUMAN]	0.74332	7.48	0.0495546	1	1	1	107	12.3036	10.4185	0.889633	1.03757	0.971385	0.966196	1.46658	1.34572	1.08722	1.29984
Q9UNF1	Melanoma-associated antigen D2	MAGED2	Melanoma-associated antigen D2 OS=Homo sapiens OX=9606 GN=MAGED2 PE=1 SV=2 - [MAGD2_HUMAN]	0.742867	31.52	0.00224954	15	17	26	606	64.9144	9.31982	0.870486	0.816668	0.893679	0.860278	1.19008	1.0857	1.19837	1.15805
O15169	Axin-1	AXIN1	Axin-1 OS=Homo sapiens OX=9606 GN=AXIN1 PE=1 SV=2 - [AXIN1_HUMAN]	0.742844	2.9	0.0257827	3	3	5	862	95.5756	6.96143	0.904952	0.819655	0.911038	0.878548	1.34684	1.08222	1.11898	1.18268
P55899	IgG receptor FcRn large subunit p51	FCGRT	IgG receptor FcRn large subunit p51 OS=Homo sapiens OX=9606 GN=FCGRT PE=1 SV=1 - [FCGRN_HUMAN]	0.74272	10.96	0.00417144	4	4	5	365	39.7183	6.53662	0.886958	0.887598	0.768024	0.847527	1.16317	1.17871	1.08146	1.14111
Q3V6T2	Girdin	CCDC88A	Girdin OS=Homo sapiens OX=9606 GN=CCDC88A PE=1 SV=2 - [GRDN_HUMAN]	0.742602	13.04	0.0320565	22	26	47	1871	215.909	6.21436	0.887826	0.894547	0.920824	0.901066	1.33921	1.02431	1.27665	1.21339
Q969P0	Immunoglobulin superfamily member 8	IGSF8	Immunoglobulin superfamily member 8 OS=Homo sapiens OX=9606 GN=IGSF8 PE=1 SV=1 - [IGSF8_HUMAN]	0.742207	2.28	0.000208198	1	1	1	613	64.9935	8.00146	0.842669	0.882391	0.8727	0.86592	1.18045	1.12725	1.19235	1.16668
Q8NC51	Plasminogen activator inhibitor 1 RNA-binding protein	SERBP1	Plasminogen activator inhibitor 1 RNA-binding protein OS=Homo sapiens OX=9606 GN=SERBP1 PE=1 SV=2 - [PAIRB_HUMAN]	0.742159	62.01	0.0444068	29	29	148	408	44.9385	8.646	0.854987	0.857601	0.948985	0.887191	1.38172	1.03053	1.174	1.19542
Q9UBB4	Ataxin-10	ATXN10	Ataxin-10 OS=Homo sapiens OX=9606 GN=ATXN10 PE=1 SV=1 - [ATX10_HUMAN]	0.741901	30.53	0.000414432	14	15	33	475	53.4548	5.24951	0.885331	0.85541	0.9021	0.880947	1.22583	1.14097	1.19546	1.18742
Q15084	Protein disulfide-isomerase A6	PDIA6	Protein disulfide-isomerase A6 OS=Homo sapiens OX=9606 GN=PDIA6 PE=1 SV=1 - [PDIA6_HUMAN]	0.740881	57.5	0.0177619	26	27	163	440	48.0913	5.08447	0.816367	0.813059	0.8502	0.826542	1.23976	0.985526	1.12157	1.11562
P11684	Uteroglobin	SCGB1A1	Uteroglobin OS=Homo sapiens OX=9606 GN=SCGB1A1 PE=1 SV=1 - [UTER_HUMAN]	0.740537	7.69	0.00579329	1	1	1	91	9.98708	5.05908	0.861657	0.774449	0.760769	0.798958	1.1378	1.09987	0.999003	1.07889
Q8IVH2	Forkhead box protein P4	FOXP4	Forkhead box protein P4 OS=Homo sapiens OX=9606 GN=FOXP4 PE=1 SV=1 - [FOXP4_HUMAN]	0.738645	5.59	0.0206379	3	3	3	680	73.4426	6.40479	0.955855	0.854844	0.886703	0.899134	1.3668	1.09138	1.19364	1.21727
Q13561	Dynactin subunit 2	DCTN2	Dynactin subunit 2 OS=Homo sapiens OX=9606 GN=DCTN2 PE=1 SV=4 - [DCTN2_HUMAN]	0.738573	48.13	0.015156	14	15	29	401	44.2039	5.21143	0.855125	0.885699	0.873026	0.871283	1.32531	1.13912	1.07463	1.17968
Q96R06	Sperm-associated antigen 5	SPAG5	Sperm-associated antigen 5 OS=Homo sapiens OX=9606 GN=SPAG5 PE=1 SV=2 - [SPAG5_HUMAN]	0.738045	4.36	0.0359226	3	3	3	1193	134.338	4.99561	1.01339	0.715915	0.857025	0.862111	1.07588	1.19082	1.2376	1.1681
Q96NT0	Coiled-coil domain-containing protein 115	CCDC115	Coiled-coil domain-containing protein 115 OS=Homo sapiens OX=9606 GN=CCDC115 PE=1 SV=1 - [CC115_HUMAN]	0.73774	6.67	0.0260636	1	1	2	180	19.7484	6.94678	0.995375	0.806403	0.831304	0.877694	1.32408	1.10107	1.14397	1.18971
P41440	Reduced folate transporter	SLC19A1	Reduced folate transporter OS=Homo sapiens OX=9606 GN=SLC19A1 PE=1 SV=3 - [S19A1_HUMAN]	0.737218	1.02	0.0175636	1	1	1	591	64.827	8.95361	0.874914	0.74603	0.720546	0.780497	0.957253	1.08278	1.13608	1.05871
C9JLW8	Mapk-regulated corepressor-interacting protein 1	MCRIP1	Mapk-regulated corepressor-interacting protein 1 OS=Homo sapiens OX=9606 GN=MCRIP1 PE=1 SV=1 - [MCRI1_HUMAN]	0.736732	56.7	0.0384984	5	5	9	97	10.9136	9.40771	0.862171	0.914289	0.909292	0.89525	1.42194	1.13139	1.09216	1.21516
Q69YH5	Cell division cycle-associated protein 2	CDCA2	Cell division cycle-associated protein 2 OS=Homo sapiens OX=9606 GN=CDCA2 PE=1 SV=2 - [CDCA2_HUMAN]	0.736698	5.08	0.00994513	3	4	4	1023	112.607	8.39697	0.905221	0.817543	0.915922	0.879562	1.3148	1.14187	1.12511	1.19392
Q14493	Histone RNA hairpin-binding protein	SLBP	Histone RNA hairpin-binding protein OS=Homo sapiens OX=9606 GN=SLBP PE=1 SV=1 - [SLBP_HUMAN]	0.736129	17.41	0.00554958	5	5	7	270	31.2662	7.47412	0.864864	0.930567	0.919468	0.904966	1.33036	1.13659	1.22112	1.22936
Q86VB7	Scavenger receptor cysteine-rich type 1 protein M130	CD163	Scavenger receptor cysteine-rich type 1 protein M130 OS=Homo sapiens OX=9606 GN=CD163 PE=1 SV=2 - [C163A_HUMAN]	0.733786	0.61	0.00278575	1	1	1	1156	125.369	5.94775	0.884961	0.893599	0.864606	0.881055	1.29651	1.15023	1.15535	1.2007
Q9UHY8	Fasciculation and elongation protein zeta-2	FEZ2	Fasciculation and elongation protein zeta-2 OS=Homo sapiens OX=9606 GN=FEZ2 PE=1 SV=2 - [FEZ2_HUMAN]	0.733422	11.9	0.0496711	3	3	3	353	39.6416	4.60205	1.01793	0.854316	0.853656	0.908633	1.35014	1.02832	1.33823	1.2389
Q9H4A5	Golgi phosphoprotein 3-like	GOLPH3L	Golgi phosphoprotein 3-like OS=Homo sapiens OX=9606 GN=GOLPH3L PE=1 SV=1 - [GLP3L_HUMAN]	0.733421	25.96	0.00644887	5	6	12	285	32.747	5.8335	0.806493	0.80535	0.873764	0.828536	1.23169	1.05289	1.10447	1.12969
Q9UBT7	Alpha-catulin	CTNNAL1	Alpha-catulin OS=Homo sapiens OX=9606 GN=CTNNAL1 PE=1 SV=2 - [CTNL1_HUMAN]	0.732983	6.81	0.00465755	5	5	8	734	81.8447	6.63916	0.912345	0.920538	0.839937	0.89094	1.31327	1.14291	1.19032	1.2155
Q9UNE7	E3 ubiquitin-protein ligase CHIP	STUB1	E3 ubiquitin-protein ligase CHIP OS=Homo sapiens OX=9606 GN=STUB1 PE=1 SV=2 - [CHIP_HUMAN]	0.732232	35.64	0.0289859	10	11	22	303	34.8342	5.87158	0.876839	0.851287	0.849797	0.859308	1.3517	1.03339	1.13554	1.17355
Q9BV94	ER degradation-enhancing alpha-mannosidase-like protein 2	EDEM2	ER degradation-enhancing alpha-mannosidase-like protein 2 OS=Homo sapiens OX=9606 GN=EDEM2 PE=1 SV=2 - [EDEM2_HUMAN]	0.731778	3.46	0.0271556	2	2	2	578	64.7116	5.31299	0.856973	0.82931	0.927224	0.871169	1.35523	1.04911	1.16711	1.19048
Q96KB5	Lymphokine-activated killer T-cell-originated protein kinase	PBK	Lymphokine-activated killer T-cell-originated protein kinase OS=Homo sapiens OX=9606 GN=PBK PE=1 SV=3 - [TOPK_HUMAN]	0.730979	37.27	0.0115127	13	13	27	322	36.062	5.12256	0.881205	0.819519	0.980864	0.893863	1.23348	1.11797	1.31704	1.22283
P22792	Carboxypeptidase N subunit 2	CPN2	Carboxypeptidase N subunit 2 OS=Homo sapiens OX=9606 GN=CPN2 PE=1 SV=3 - [CPN2_HUMAN]	0.730946	2.94	0.0313213	2	2	2	545	60.5181	5.98584	0.787032	0.726568	0.742062	0.751887	1.19247	0.921913	0.971564	1.02865
P17900	Ganglioside GM2 activator	GM2A	Ganglioside GM2 activator OS=Homo sapiens OX=9606 GN=GM2A PE=1 SV=4 - [SAP3_HUMAN]	0.730144	3.63	0.00067276	1	1	2	193	20.8247	5.31299	0.858992	0.924782	0.860258	0.881344	1.25299	1.16182	1.20643	1.20708
Q16543	Hsp90 co-chaperone Cdc37	CDC37	Hsp90 co-chaperone Cdc37 OS=Homo sapiens OX=9606 GN=CDC37 PE=1 SV=1 - [CDC37_HUMAN]	0.729415	48.94	0.0456229	20	21	97	378	44.44	5.24951	0.863208	0.860694	0.880244	0.868049	1.41191	1.05036	1.10792	1.19006
Q9P0T7	Transmembrane protein 9	TMEM9	Transmembrane protein 9 OS=Homo sapiens OX=9606 GN=TMEM9 PE=1 SV=1 - [TMEM9_HUMAN]	0.729366	14.21	0.0250128	2	2	5	183	20.5604	6.65381	0.717932	0.806039	0.905498	0.809823	1.1317	0.985472	1.21376	1.11031
Q6Y7W6	GRB10-interacting GYF protein 2	GIGYF2	GRB10-interacting GYF protein 2 OS=Homo sapiens OX=9606 GN=GIGYF2 PE=1 SV=1 - [GGYF2_HUMAN]	0.728697	25.94	0.0272811	30	32	57	1299	149.978	5.5415	0.892589	0.847539	0.893384	0.877837	1.37991	1.05378	1.1803	1.20467
P82094	TATA element modulatory factor	TMF1	TATA element modulatory factor OS=Homo sapiens OX=9606 GN=TMF1 PE=1 SV=2 - [TMF1_HUMAN]	0.728288	14.46	0.0354535	15	16	23	1093	122.767	4.91943	0.913254	0.819044	0.889532	0.873943	1.39586	1.06273	1.1414	1.2
P02787	Serotransferrin	TF	Serotransferrin OS=Homo sapiens OX=9606 GN=TF PE=1 SV=3 - [TRFE_HUMAN]	0.727267	29.08	0.0183165	20	20	77	698	77.0136	7.12256	0.76062	0.788188	0.929559	0.826123	1.09871	1.05364	1.25544	1.13593
Q9UEE9	Craniofacial development protein 1	CFDP1	Craniofacial development protein 1 OS=Homo sapiens OX=9606 GN=CFDP1 PE=1 SV=1 - [CFDP1_HUMAN]	0.726968	47.49	0.0313004	14	14	25	299	33.5726	4.80518	0.878479	0.864615	0.872782	0.871959	1.40058	1.09396	1.1038	1.19944
Q8WUM9	Sodium-dependent phosphate transporter 1	SLC20A1	Sodium-dependent phosphate transporter 1 OS=Homo sapiens OX=9606 GN=SLC20A1 PE=1 SV=1 - [S20A1_HUMAN]	0.726884	5.01	0.00310275	2	5	7	679	73.652	7.07861	0.617892	0.605111	0.699203	0.640735	0.922411	0.84064	0.881396	0.881482
Q9Y224	RNA transcription, translation and transport factor protein	RTRAF	RNA transcription, translation and transport factor protein OS=Homo sapiens OX=9606 GN=RTRAF PE=1 SV=1 - [RTRAF_HUMAN]	0.725369	52.46	0.0438962	13	13	56	244	28.0507	6.65381	0.809765	0.886375	0.872654	0.856265	1.39492	1.10779	1.03865	1.18045
P00167	Cytochrome b5	CYB5A	Cytochrome b5 OS=Homo sapiens OX=9606 GN=CYB5A PE=1 SV=2 - [CYB5_HUMAN]	0.724629	61.94	0.0153795	8	8	25	134	15.3205	4.95752	0.830633	0.837192	0.899851	0.855892	1.04993	1.31678	1.17672	1.18115
P49643	DNA primase large subunit	PRIM2	DNA primase large subunit OS=Homo sapiens OX=9606 GN=PRIM2 PE=1 SV=2 - [PRI2_HUMAN]	0.722073	8.64	0.00662172	4	5	6	509	58.769	7.91357	0.861946	0.825504	0.942295	0.876582	1.22055	1.11508	1.3063	1.21398
Q8NEZ4	Histone-lysine N-methyltransferase 2C	KMT2C	Histone-lysine N-methyltransferase 2C OS=Homo sapiens OX=9606 GN=KMT2C PE=1 SV=3 - [KMT2C_HUMAN]	0.721005	0.47	0.0457809	1	3	3	4911	541.029	6.49365	0.597575	0.765186	0.894285	0.752349	0.935286	1.08738	1.10775	1.04347
Q9NRF9	DNA polymerase epsilon subunit 3	POLE3	DNA polymerase epsilon subunit 3 OS=Homo sapiens OX=9606 GN=POLE3 PE=1 SV=1 - [DPOE3_HUMAN]	0.718271	63.27	0.0360726	8	8	16	147	16.8493	4.7417	0.848533	0.894753	0.927935	0.890407	1.45858	1.10934	1.15103	1.23965
P62987	Ubiquitin-60S ribosomal protein L40	UBA52	Ubiquitin-60S ribosomal protein L40 OS=Homo sapiens OX=9606 GN=UBA52 PE=1 SV=2 - [RL40_HUMAN]	0.71749	58.59	0.00430344	1	10	70	128	14.719	9.83252	0.771739	0.867146	0.903646	0.84751	1.21972	1.22573	1.09819	1.18122
Q14847	LIM and SH3 domain protein 1	LASP1	LIM and SH3 domain protein 1 OS=Homo sapiens OX=9606 GN=LASP1 PE=1 SV=2 - [LASP1_HUMAN]	0.717478	65.13	0.0484997	17	18	98	261	29.6982	7.04932	0.840691	0.879589	0.812013	0.844098	1.40252	1.11459	1.01233	1.17648
Q9NRY2	SOSS complex subunit C	INIP	SOSS complex subunit C OS=Homo sapiens OX=9606 GN=INIP PE=1 SV=1 - [SOSSC_HUMAN]	0.716817	12.5	0.0487005	1	1	3	104	11.4178	9.24658	0.86043	0.919518	0.796326	0.858758	1.38608	1.22081	0.987153	1.19801
Q9C0H2	Protein tweety homolog 3	TTYH3	Protein tweety homolog 3 OS=Homo sapiens OX=9606 GN=TTYH3 PE=1 SV=3 - [TTYH3_HUMAN]	0.716204	3.44	0.000792183	2	2	3	523	57.5079	5.38916	0.753911	0.791048	0.769947	0.771635	1.12127	1.09496	1.01596	1.0774
Q9NRP4	Succinate dehydrogenase assembly factor 3, mitochondrial	SDHAF3	Succinate dehydrogenase assembly factor 3, mitochondrial OS=Homo sapiens OX=9606 GN=SDHAF3 PE=1 SV=1 - [SDHF3_HUMAN]	0.716031	40.8	0.00776788	4	4	5	125	14.6425	9.0708	0.866008	0.895301	0.883117	0.881475	1.36759	1.135	1.19059	1.23106
P10909	Clusterin	CLU	Clusterin OS=Homo sapiens OX=9606 GN=CLU PE=1 SV=1 - [CLUS_HUMAN]	0.715622	18.71	0.00209004	8	9	18	449	52.461	6.26514	0.732161	0.758404	0.816329	0.768965	1.11766	1.00477	1.1012	1.07454
Q8NBP7	Proprotein convertase subtilisin/kexin type 9	PCSK9	Proprotein convertase subtilisin/kexin type 9 OS=Homo sapiens OX=9606 GN=PCSK9 PE=1 SV=3 - [PCSK9_HUMAN]	0.713642	4.19	0.0162334	2	2	4	692	74.2391	6.60986	0.885507	0.76936	0.787954	0.814274	1.21142	1.21754	0.994076	1.14101
O75764	Transcription elongation factor A protein 3	TCEA3	Transcription elongation factor A protein 3 OS=Homo sapiens OX=9606 GN=TCEA3 PE=1 SV=2 - [TCEA3_HUMAN]	0.711837	37.07	0.0285478	14	15	42	348	38.9467	9.18799	0.8191	0.866022	0.926264	0.870462	1.42059	1.15498	1.09295	1.22284
P38571	Lysosomal acid lipase/cholesteryl ester hydrolase	LIPA	Lysosomal acid lipase/cholesteryl ester hydrolase OS=Homo sapiens OX=9606 GN=LIPA PE=1 SV=2 - [LICH_HUMAN]	0.7109	30.08	0.00861215	9	9	16	399	45.3897	6.91748	0.891237	0.918305	0.840483	0.883342	1.33808	1.28624	1.10338	1.24257
O43657	Tetraspanin-6	TSPAN6	Tetraspanin-6 OS=Homo sapiens OX=9606 GN=TSPAN6 PE=1 SV=1 - [TSN6_HUMAN]	0.710157	15.92	0.0336578	4	4	10	245	27.5451	8.104	0.72551	0.736341	0.712039	0.72463	0.836858	1.13669	1.08759	1.02038
Q92882	Osteoclast-stimulating factor 1	OSTF1	Osteoclast-stimulating factor 1 OS=Homo sapiens OX=9606 GN=OSTF1 PE=1 SV=2 - [OSTF1_HUMAN]	0.707228	27.57	0.0295875	4	4	9	214	23.7719	5.68115	0.858055	0.872106	0.828716	0.852959	1.41764	1.10529	1.09525	1.20606
P04233	HLA class II histocompatibility antigen gamma chain	CD74	HLA class II histocompatibility antigen gamma chain OS=Homo sapiens OX=9606 GN=CD74 PE=1 SV=3 - [HG2A_HUMAN]	0.707151	21.62	0.0335746	6	6	9	296	33.4937	8.44092	0.862945	0.828985	0.987831	0.893254	1.26559	1.07859	1.44534	1.26317
Q06323	Proteasome activator complex subunit 1	PSME1	Proteasome activator complex subunit 1 OS=Homo sapiens OX=9606 GN=PSME1 PE=1 SV=1 - [PSME1_HUMAN]	0.707136	69.08	0.0264825	20	20	104	249	28.705	6.02393	0.802443	0.843647	0.781808	0.809299	1.31165	1.14248	0.979289	1.14447
P09496	Clathrin light chain A	CLTA	Clathrin light chain A OS=Homo sapiens OX=9606 GN=CLTA PE=1 SV=1 - [CLCA_HUMAN]	0.707012	15.73	0.00380365	5	5	12	248	27.06	4.51318	0.804837	0.825489	0.859939	0.830088	1.24432	1.21159	1.06632	1.17408
O00505	Importin subunit alpha-4	KPNA3	Importin subunit alpha-4 OS=Homo sapiens OX=9606 GN=KPNA3 PE=1 SV=2 - [IMA4_HUMAN]	0.706987	23.61	0.0268881	6	14	34	521	57.7748	4.94482	0.844277	0.84802	0.873698	0.855332	1.41597	1.09304	1.12047	1.20983
P61024	Cyclin-dependent kinases regulatory subunit 1	CKS1B	Cyclin-dependent kinases regulatory subunit 1 OS=Homo sapiens OX=9606 GN=CKS1B PE=1 SV=1 - [CKS1_HUMAN]	0.705656	73.42	0.0359341	5	6	18	79	9.65394	8.93896	0.767853	0.786995	0.917792	0.824213	1.36306	1.03161	1.10936	1.16801
Q96EI5	Transcription elongation factor A protein-like 4	TCEAL4	Transcription elongation factor A protein-like 4 OS=Homo sapiens OX=9606 GN=TCEAL4 PE=1 SV=2 - [TCAL4_HUMAN]	0.704949	40.47	0.0404089	9	9	13	215	24.6319	5.19873	0.863228	0.819405	0.895832	0.859489	1.4557	1.109	1.09296	1.21922
L0R819	ASNSD1 upstream open reading frame protein	ASDURF	ASNSD1 upstream open reading frame protein OS=Homo sapiens OX=9606 GN=ASDURF PE=1 SV=1 - [ASURF_HUMAN]	0.704089	69.79	0.0319427	5	5	8	96	11.2429	8.88037	0.842485	0.808995	0.891286	0.847589	1.41887	1.08832	1.10424	1.20381
P04818	Thymidylate synthase	TYMS	Thymidylate synthase OS=Homo sapiens OX=9606 GN=TYMS PE=1 SV=3 - [TYSY_HUMAN]	0.702959	20.77	0.00382362	5	5	14	313	35.6932	7.00537	0.892922	0.813818	0.840465	0.849068	1.28735	1.23351	1.10269	1.20785
Q96C01	Protein FAM136A	FAM136A	Protein FAM136A OS=Homo sapiens OX=9606 GN=FAM136A PE=1 SV=1 - [F136A_HUMAN]	0.70197	25.36	0.0379522	5	5	13	138	15.6307	7.60596	0.755219	0.853903	0.919132	0.842751	1.41161	1.1268	1.06324	1.20055
P52292	Importin subunit alpha-1	KPNA2	Importin subunit alpha-1 OS=Homo sapiens OX=9606 GN=KPNA2 PE=1 SV=1 - [IMA1_HUMAN]	0.701876	36.48	0.00121694	16	16	48	529	57.8259	5.40186	0.829634	0.810888	0.85819	0.832904	1.20686	1.10774	1.24544	1.18668
Q9UBI1	COMM domain-containing protein 3	COMMD3	COMM domain-containing protein 3 OS=Homo sapiens OX=9606 GN=COMMD3 PE=1 SV=1 - [COMD3_HUMAN]	0.701533	20	0.00839226	3	3	4	195	22.1372	5.98584	0.832233	0.854862	0.909236	0.865443	1.35755	1.23706	1.10633	1.23365
Q9H0W5	Coiled-coil domain-containing protein 8	CCDC8	Coiled-coil domain-containing protein 8 OS=Homo sapiens OX=9606 GN=CCDC8 PE=1 SV=2 - [CCDC8_HUMAN]	0.701382	1.3	0.0497063	1	1	1	538	59.3389	8.63135	1.08391	0.752136	0.712954	0.849666	1.32056	1.1411	1.17259	1.21142
Q8WVZ9	Kelch repeat and BTB domain-containing protein 7	KBTBD7	Kelch repeat and BTB domain-containing protein 7 OS=Homo sapiens OX=9606 GN=KBTBD7 PE=1 SV=1 - [KBTB7_HUMAN]	0.701049	2.78	0.0152482	1	2	2	684	77.1139	5.56689	0.748603	0.823645	0.862196	0.811481	1.01776	1.28841	1.1664	1.15752
Q96C19	EF-hand domain-containing protein D2	EFHD2	EF-hand domain-containing protein D2 OS=Homo sapiens OX=9606 GN=EFHD2 PE=1 SV=1 - [EFHD2_HUMAN]	0.700262	43.75	0.0288661	12	13	38	240	26.6805	5.19873	0.818195	0.829202	0.879779	0.842392	1.41424	1.07658	1.11808	1.20297
Q9Y3D0	Cytosolic iron-sulfur assembly component 2B	CIAO2B	Cytosolic iron-sulfur assembly component 2B OS=Homo sapiens OX=9606 GN=CIAO2B PE=1 SV=1 - [CIA2B_HUMAN]	0.698838	30.67	0.0175929	3	3	4	163	17.6521	5.18604	0.976676	0.754417	0.890785	0.873959	1.1107	1.29245	1.34862	1.25059
Q8N300	Small vasohibin-binding protein	SVBP	Small vasohibin-binding protein OS=Homo sapiens OX=9606 GN=SVBP PE=1 SV=1 - [SVBP_HUMAN]	0.697836	12.12	0.0464614	1	1	1	66	7.80299	9.15869	0.920527	0.871505	0.833682	0.875238	1.49371	1.22496	1.04399	1.25422
Q53EZ4	Centrosomal protein of 55 kDa	CEP55	Centrosomal protein of 55 kDa OS=Homo sapiens OX=9606 GN=CEP55 PE=1 SV=3 - [CEP55_HUMAN]	0.697038	10.56	0.0258469	4	4	4	464	54.1452	7.00537	0.925043	0.812404	0.862937	0.866795	1.45052	1.12329	1.15681	1.24354
P08185	Corticosteroid-binding globulin	SERPINA6	Corticosteroid-binding globulin OS=Homo sapiens OX=9606 GN=SERPINA6 PE=1 SV=1 - [CBG_HUMAN]	0.696597	11.85	0.0021158	4	4	4	405	45.1119	6.03662	0.843098	0.764942	0.911987	0.840009	1.17138	1.2648	1.18145	1.20587
Q8IWF6	Protein DENND6A	DENND6A	Protein DENND6A OS=Homo sapiens OX=9606 GN=DENND6A PE=1 SV=1 - [DEN6A_HUMAN]	0.696223	4.77	0.0374907	1	2	2	608	69.5304	8.26514	0.794661	0.98787	0.715912	0.832814	1.35212	1.05219	1.18425	1.19619
O00244	Copper transport protein ATOX1	ATOX1	Copper transport protein ATOX1 OS=Homo sapiens OX=9606 GN=ATOX1 PE=1 SV=1 - [ATOX1_HUMAN]	0.695438	25	0.000747595	3	3	7	68	7.39674	7.23975	0.784306	0.871893	0.906895	0.854365	1.23987	1.19484	1.25087	1.22853
Q96CT7	Coiled-coil domain-containing protein 124	CCDC124	Coiled-coil domain-containing protein 124 OS=Homo sapiens OX=9606 GN=CCDC124 PE=1 SV=1 - [CC124_HUMAN]	0.694666	66.37	0.0380635	22	22	46	223	25.8196	9.53955	0.840786	0.812538	0.867346	0.840223	1.44742	1.06198	1.1192	1.20954
O14832	Phytanoyl-CoA dioxygenase, peroxisomal	PHYH	Phytanoyl-CoA dioxygenase, peroxisomal OS=Homo sapiens OX=9606 GN=PHYH PE=1 SV=1 - [PAHX_HUMAN]	0.694176	11.24	0.00552411	4	4	6	338	38.5136	8.47021	0.857608	0.738802	0.93009	0.842166	1.28823	1.19513	1.15621	1.21319
O60346	PH domain leucine-rich repeat-containing protein phosphatase 1	PHLPP1	PH domain leucine-rich repeat-containing protein phosphatase 1 OS=Homo sapiens OX=9606 GN=PHLPP1 PE=1 SV=3 - [PHLP1_HUMAN]	0.693129	0.35	0.03615	1	1	2	1717	184.556	6.27783	0.923759	0.691473	0.866651	0.827294	1.1699	1.36896	1.04183	1.19356
P02649	Apolipoprotein E	APOE	Apolipoprotein E OS=Homo sapiens OX=9606 GN=APOE PE=1 SV=1 - [APOE_HUMAN]	0.693119	66.56	0.00711753	22	22	72	317	36.1318	5.73193	0.755383	0.762656	0.766397	0.761478	1.19071	0.969747	1.13542	1.09863
P15954	Cytochrome c oxidase subunit 7C, mitochondrial	COX7C	Cytochrome c oxidase subunit 7C, mitochondrial OS=Homo sapiens OX=9606 GN=COX7C PE=1 SV=1 - [COX7C_HUMAN]	0.693005	46.03	0.0167957	3	4	10	63	7.24082	10.272	0.727081	0.812687	0.913793	0.817853	1.31311	1.17047	1.05688	1.18016
P61956	Small ubiquitin-related modifier 2	SUMO2	Small ubiquitin-related modifier 2 OS=Homo sapiens OX=9606 GN=SUMO2 PE=1 SV=3 - [SUMO2_HUMAN]	0.692423	35.79	0.00680285	1	4	18	95	10.8644	5.50342	0.840467	0.898519	0.803543	0.84751	1.35915	1.16702	1.14576	1.22398
P18827	Syndecan-1	SDC1	Syndecan-1 OS=Homo sapiens OX=9606 GN=SDC1 PE=1 SV=3 - [SDC1_HUMAN]	0.691482	21.61	0.00164061	7	7	17	310	32.4419	4.62744	0.798533	0.854915	0.932857	0.862102	1.22734	1.20228	1.31061	1.24674
Q96HR8	H/ACA ribonucleoprotein complex non-core subunit NAF1	NAF1	H/ACA ribonucleoprotein complex non-core subunit NAF1 OS=Homo sapiens OX=9606 GN=NAF1 PE=1 SV=2 - [NAF1_HUMAN]	0.691176	5.06	0.0195894	2	2	2	494	53.6831	4.86865	0.716588	0.89276	0.969627	0.859659	1.35154	1.26461	1.11514	1.24376
Q9H910	Jupiter microtubule associated homolog 2	JPT2	Jupiter microtubule associated homolog 2 OS=Homo sapiens OX=9606 GN=JPT2 PE=1 SV=1 - [JUPI2_HUMAN]	0.690783	68.95	0.0355034	12	12	44	190	20.051	9.26123	0.847621	0.794956	0.828497	0.823691	1.41267	1.15139	1.01314	1.1924
P19105	Myosin regulatory light chain 12A	MYL12A	Myosin regulatory light chain 12A OS=Homo sapiens OX=9606 GN=MYL12A PE=1 SV=2 - [ML12A_HUMAN]	0.690136	66.67	0.0331585	4	11	67	171	19.7815	4.80518	0.824163	0.798822	0.895365	0.83945	1.4413	1.06678	1.14098	1.21635
P14316	Interferon regulatory factor 2	IRF2	Interferon regulatory factor 2 OS=Homo sapiens OX=9606 GN=IRF2 PE=1 SV=2 - [IRF2_HUMAN]	0.689761	11.75	0.00860024	4	4	4	349	39.3298	7.51807	0.828582	0.789083	0.927584	0.848416	1.3645	1.17846	1.14709	1.23002
Q8IVB5	LIX1-like protein	LIX1L	LIX1-like protein OS=Homo sapiens OX=9606 GN=LIX1L PE=2 SV=1 - [LIX1L_HUMAN]	0.688948	2.08	0.041759	1	1	1	337	36.5395	8.55811	0.921346	0.922019	0.930824	0.92473	1.62474	1.20021	1.20176	1.34224
Q99956	Dual specificity protein phosphatase 9	DUSP9	Dual specificity protein phosphatase 9 OS=Homo sapiens OX=9606 GN=DUSP9 PE=1 SV=1 - [DUS9_HUMAN]	0.68754	26.56	0.00291276	8	8	17	384	41.8413	6.11279	0.860968	0.78007	0.916638	0.852559	1.31634	1.2421	1.1616	1.24001
Q8IWD4	Coiled-coil domain-containing protein 117	CCDC117	Coiled-coil domain-containing protein 117 OS=Homo sapiens OX=9606 GN=CCDC117 PE=1 SV=1 - [CC117_HUMAN]	0.684943	12.9	0.0244406	4	4	5	279	30.5221	5.07178	0.887303	0.846297	0.935099	0.889566	1.52485	1.17119	1.2002	1.29875
O15212	Prefoldin subunit 6	PFDN6	Prefoldin subunit 6 OS=Homo sapiens OX=9606 GN=PFDN6 PE=1 SV=1 - [PFD6_HUMAN]	0.683132	65.89	0.0337909	12	12	32	129	14.5738	8.88037	0.807541	0.840108	0.832696	0.826782	1.44854	1.1225	1.0598	1.21028
O43505	Beta-1,4-glucuronyltransferase 1	B4GAT1	Beta-1,4-glucuronyltransferase 1 OS=Homo sapiens OX=9606 GN=B4GAT1 PE=1 SV=1 - [B4GA1_HUMAN]	0.682814	17.11	0.00267813	6	6	11	415	47.0889	7.1958	0.775605	0.776226	0.901669	0.817834	1.25823	1.12482	1.21017	1.19774
Q8N131	Porimin	TMEM123	Porimin OS=Homo sapiens OX=9606 GN=TMEM123 PE=1 SV=1 - [PORIM_HUMAN]	0.682622	4.33	0.0243007	1	1	2	208	21.5177	8.70459	0.619606	0.849813	0.699887	0.723102	1.01207	0.973668	1.19217	1.0593
Q8NET6	Carbohydrate sulfotransferase 13	CHST13	Carbohydrate sulfotransferase 13 OS=Homo sapiens OX=9606 GN=CHST13 PE=1 SV=1 - [CHSTD_HUMAN]	0.682587	7.62	0.0032136	2	3	3	341	38.8956	10.5503	0.859698	0.718973	0.904127	0.827599	1.26036	1.19694	1.18003	1.21245
Q96EU6	Ribosomal RNA processing protein 36 homolog	RRP36	Ribosomal RNA processing protein 36 homolog OS=Homo sapiens OX=9606 GN=RRP36 PE=1 SV=1 - [RRP36_HUMAN]	0.681779	44.4	0.039782	11	12	15	259	29.8049	10.1694	0.816581	0.865194	0.880337	0.854037	1.48764	1.03367	1.23668	1.25266
Q9BQ61	Telomerase RNA component interacting RNase	TRIR	Telomerase RNA component interacting RNase OS=Homo sapiens OX=9606 GN=TRIR PE=1 SV=1 - [TRIR_HUMAN]	0.681096	49.43	0.024635	10	10	26	176	18.4082	9.43701	0.851186	0.820749	0.849325	0.84042	1.45715	1.12504	1.11958	1.23392
O75410	Transforming acidic coiled-coil-containing protein 1	TACC1	Transforming acidic coiled-coil-containing protein 1 OS=Homo sapiens OX=9606 GN=TACC1 PE=1 SV=2 - [TACC1_HUMAN]	0.68074	26.09	0.030069	19	21	36	805	87.7402	4.88135	0.820792	0.862554	0.821575	0.834974	1.45738	1.15407	1.06825	1.22657
P01009	Alpha-1-antitrypsin	SERPINA1	Alpha-1-antitrypsin OS=Homo sapiens OX=9606 GN=SERPINA1 PE=1 SV=3 - [A1AT_HUMAN]	0.679673	48.56	0.000285006	27	27	72	418	46.707	5.59229	0.704432	0.703397	0.685602	0.69781	1.07964	1.00878	0.991633	1.02669
Q15843	NEDD8	NEDD8	NEDD8 OS=Homo sapiens OX=9606 GN=NEDD8 PE=1 SV=1 - [NEDD8_HUMAN]	0.678788	50.62	0.00141006	5	6	15	81	9.06595	8.42627	0.866765	0.776136	0.90618	0.849693	1.28267	1.18464	1.28803	1.25178
P02768	Serum albumin	ALB	Serum albumin OS=Homo sapiens OX=9606 GN=ALB PE=1 SV=2 - [ALBU_HUMAN]	0.676205	51.4	0.000669786	33	34	169	609	69.3215	6.27783	0.731679	0.744961	0.785872	0.754171	1.15633	1.04763	1.14194	1.1153
Q13158	FAS-associated death domain protein	FADD	FAS-associated death domain protein OS=Homo sapiens OX=9606 GN=FADD PE=1 SV=1 - [FADD_HUMAN]	0.675922	9.62	0.0266604	2	2	2	208	23.2648	5.69385	0.844756	0.791156	0.84892	0.828277	1.43101	1.03547	1.20973	1.2254
Q9H8W3	Protein FAM204A	FAM204A	Protein FAM204A OS=Homo sapiens OX=9606 GN=FAM204A PE=1 SV=1 - [F204A_HUMAN]	0.675553	8.15	0.0091866	2	2	2	233	27.0046	7.91357	0.815141	0.816368	0.956787	0.862766	1.42018	1.1715	1.2397	1.27713
Q9H920	RING finger protein 121	RNF121	RING finger protein 121 OS=Homo sapiens OX=9606 GN=RNF121 PE=1 SV=1 - [RN121_HUMAN]	0.674314	5.2	0.0345745	1	1	2	327	37.8573	7.06396	0.867097	0.652419	0.766421	0.761979	0.999717	1.3245	1.06581	1.13001
Q8N0Y7	Probable phosphoglycerate mutase 4	PGAM4	Probable phosphoglycerate mutase 4 OS=Homo sapiens OX=9606 GN=PGAM4 PE=3 SV=1 - [PGAM4_HUMAN]	0.673151	38.19	0.041427	1	7	74	254	28.7588	6.65381	1.04358	0.779641	0.666135	0.829784	1.38481	1.18131	1.13194	1.23269
Q96CS2	HAUS augmin-like complex subunit 1	HAUS1	HAUS augmin-like complex subunit 1 OS=Homo sapiens OX=9606 GN=HAUS1 PE=1 SV=1 - [HAUS1_HUMAN]	0.672778	5.04	0.0217212	1	2	3	278	31.8436	5.52881	0.840684	0.783655	0.907876	0.844072	1.46647	1.12952	1.16783	1.25461
Q86TG7	Retrotransposon-derived protein PEG10	PEG10	Retrotransposon-derived protein PEG10 OS=Homo sapiens OX=9606 GN=PEG10 PE=1 SV=2 - [PEG10_HUMAN]	0.672328	26.84	0.000606953	16	16	51	708	80.122	6.39209	0.88591	0.845596	0.874036	0.868514	1.36501	1.28903	1.22136	1.2918
P69849	Nodal modulator 3	NOMO3	Nodal modulator 3 OS=Homo sapiens OX=9606 GN=NOMO3 PE=3 SV=2 - [NOMO3_HUMAN]	0.671965	22.01	0.0302703	1	23	48	1222	134.049	5.66846	0.944643	0.68857	0.847968	0.827061	1.33715	1.03611	1.31917	1.23081
Q8N441	Fibroblast growth factor receptor-like 1	FGFRL1	Fibroblast growth factor receptor-like 1 OS=Homo sapiens OX=9606 GN=FGFRL1 PE=1 SV=1 - [FGRL1_HUMAN]	0.669994	2.78	0.0332787	1	1	1	504	54.5024	9.74463	0.916783	0.938186	0.613794	0.822921	1.31568	1.28377	1.08531	1.22825
O75787	Renin receptor	ATP6AP2	Renin receptor OS=Homo sapiens OX=9606 GN=ATP6AP2 PE=1 SV=2 - [RENR_HUMAN]	0.668457	13.71	0.00795661	5	5	9	350	38.9833	6.1001	0.904405	0.85579	0.89545	0.885215	1.34869	1.16099	1.46312	1.32427
P50993	Sodium/potassium-transporting ATPase subunit alpha-2	ATP1A2	Sodium/potassium-transporting ATPase subunit alpha-2 OS=Homo sapiens OX=9606 GN=ATP1A2 PE=1 SV=1 - [AT1A2_HUMAN]	0.666634	15.88	0.0457677	1	12	45	1020	112.193	5.65576	0.854787	0.832374	0.939566	0.875576	1.61035	1.19365	1.13628	1.31343
P31948	Stress-induced-phosphoprotein 1	STIP1	Stress-induced-phosphoprotein 1 OS=Homo sapiens OX=9606 GN=STIP1 PE=1 SV=1 - [STIP1_HUMAN]	0.66569	62.62	0.0299992	50	50	261	543	62.5994	6.80029	0.792222	0.803416	0.878677	0.824772	1.47865	1.07401	1.16426	1.23897
Q9NX18	Succinate dehydrogenase assembly factor 2, mitochondrial	SDHAF2	Succinate dehydrogenase assembly factor 2, mitochondrial OS=Homo sapiens OX=9606 GN=SDHAF2 PE=1 SV=1 - [SDHF2_HUMAN]	0.662965	10.84	0.00180119	1	2	3	166	19.587	6.80029	0.778118	0.835506	0.847438	0.820354	1.31253	1.26296	1.13671	1.2374
P21817	Ryanodine receptor 1	RYR1	Ryanodine receptor 1 OS=Homo sapiens OX=9606 GN=RYR1 PE=1 SV=3 - [RYR1_HUMAN]	0.661787	0.34	0.0461533	1	2	2	5038	564.815	5.30029	0.78053	0.730677	1.13345	0.881554	1.50937	1.29739	1.18948	1.33208
Q96Q89	Kinesin-like protein KIF20B	KIF20B	Kinesin-like protein KIF20B OS=Homo sapiens OX=9606 GN=KIF20B PE=1 SV=3 - [KI20B_HUMAN]	0.661738	5.82	0.00347795	7	11	16	1820	210.5	5.66846	0.915706	0.804843	0.822943	0.847831	1.40117	1.20091	1.24158	1.28122
O14737	Programmed cell death protein 5	PDCD5	Programmed cell death protein 5 OS=Homo sapiens OX=9606 GN=PDCD5 PE=1 SV=3 - [PDCD5_HUMAN]	0.659719	81.6	0.0194535	11	11	43	125	14.2763	6.03662	0.76903	0.831706	0.826148	0.808961	1.43923	1.15635	1.08308	1.22622
Q9Y5N6	Origin recognition complex subunit 6	ORC6	Origin recognition complex subunit 6 OS=Homo sapiens OX=9606 GN=ORC6 PE=1 SV=1 - [ORC6_HUMAN]	0.656402	11.11	0.00368791	4	4	4	252	28.0887	8.66064	0.876409	0.849209	0.822542	0.849387	1.20086	1.24684	1.43431	1.294
Q8TCG1	Protein CIP2A	CIP2A	Protein CIP2A OS=Homo sapiens OX=9606 GN=CIP2A PE=1 SV=2 - [CIP2A_HUMAN]	0.654327	6.19	0.00724321	5	5	8	905	102.121	6.22705	0.946299	0.751762	0.829115	0.842392	1.42248	1.21322	1.22655	1.28742
P01019	Angiotensinogen	AGT	Angiotensinogen OS=Homo sapiens OX=9606 GN=AGT PE=1 SV=1 - [ANGT_HUMAN]	0.651101	16.7	0.000840206	7	7	16	485	53.1205	6.31592	0.845828	0.738537	0.786557	0.790307	1.25958	1.14436	1.23747	1.2138
P02647	Apolipoprotein A-I	APOA1	Apolipoprotein A-I OS=Homo sapiens OX=9606 GN=APOA1 PE=1 SV=1 - [APOA1_HUMAN]	0.650897	70.41	0.00865529	18	19	48	267	30.7589	5.75732	0.729092	0.747696	0.822762	0.766516	1.33731	1.11865	1.07693	1.17763
P02771	Alpha-fetoprotein	AFP	Alpha-fetoprotein OS=Homo sapiens OX=9606 GN=AFP PE=1 SV=1 - [FETA_HUMAN]	0.650322	30.05	0.021269	16	18	50	609	68.633	5.68115	0.726791	0.786504	0.873402	0.795566	1.13266	1.09835	1.43901	1.22334
Q8N0T1	Ribosomal biogenesis factor	RBIS	Ribosomal biogenesis factor OS=Homo sapiens OX=9606 GN=RBIS PE=1 SV=4 - [RBIS_HUMAN]	0.649983	16	0.00406381	2	2	2	100	11.4493	10.4624	0.903252	0.77451	0.725508	0.80109	1.33133	1.19499	1.17112	1.23248
P02679	Fibrinogen gamma chain	FGG	Fibrinogen gamma chain OS=Homo sapiens OX=9606 GN=FGG PE=1 SV=3 - [FIBG_HUMAN]	0.649598	40.62	0.000530912	15	15	45	453	51.4789	5.61768	0.789252	0.809104	0.815586	0.804647	1.31377	1.23388	1.1684	1.23868
Q96T88	E3 ubiquitin-protein ligase UHRF1	UHRF1	E3 ubiquitin-protein ligase UHRF1 OS=Homo sapiens OX=9606 GN=UHRF1 PE=1 SV=1 - [UHRF1_HUMAN]	0.649121	15.38	0.0077245	11	12	17	793	89.757	7.56201	0.862974	0.779227	0.869941	0.837381	1.42713	1.31296	1.12998	1.29002
O75474	GSK-3-binding protein FRAT2	FRAT2	GSK-3-binding protein FRAT2 OS=Homo sapiens OX=9606 GN=FRAT2 PE=2 SV=3 - [FRAT2_HUMAN]	0.64423	3	0.00442171	1	1	1	233	24.0364	5.51611	0.94705	0.705101	0.744924	0.799025	1.23436	1.21945	1.26703	1.24028
P50502	Hsc70-interacting protein	ST13	Hsc70-interacting protein OS=Homo sapiens OX=9606 GN=ST13 PE=1 SV=2 - [F10A1_HUMAN]	0.64155	39.3	0.037359	18	18	112	369	41.3055	5.2749	0.811254	0.804263	0.839409	0.818309	1.57267	1.11992	1.13397	1.27552
O75330	Hyaluronan mediated motility receptor	HMMR	Hyaluronan mediated motility receptor OS=Homo sapiens OX=9606 GN=HMMR PE=1 SV=2 - [HMMR_HUMAN]	0.638104	18.09	0.00990975	11	11	17	724	84.0487	5.8335	0.81655	0.811197	0.86042	0.829389	1.48455	1.138	1.27676	1.29977
P60903	Protein S100-A10	S100A10	Protein S100-A10 OS=Homo sapiens OX=9606 GN=S100A10 PE=1 SV=2 - [S10AA_HUMAN]	0.636625	17.53	0.00984941	1	1	1	97	11.1955	7.37158	0.748691	0.73111	0.783188	0.75433	1.36832	1.10151	1.08483	1.18489
Q9H160	Inhibitor of growth protein 2	ING2	Inhibitor of growth protein 2 OS=Homo sapiens OX=9606 GN=ING2 PE=1 SV=2 - [ING2_HUMAN]	0.635739	7.5	0.0402762	1	3	3	280	32.7871	7.89893	0.800795	0.809329	0.884715	0.831613	1.61489	1.0965	1.21292	1.3081
Q9BZD4	Kinetochore protein Nuf2	NUF2	Kinetochore protein Nuf2 OS=Homo sapiens OX=9606 GN=NUF2 PE=1 SV=2 - [NUF2_HUMAN]	0.633912	11.21	0.0163443	4	5	7	464	54.2693	8.26514	0.837456	0.72427	0.90683	0.822852	1.38955	1.08525	1.41936	1.29805
O14745	Na(+)/H(+) exchange regulatory cofactor NHE-RF1	SLC9A3R1	Na(+)/H(+) exchange regulatory cofactor NHE-RF1 OS=Homo sapiens OX=9606 GN=SLC9A3R1 PE=1 SV=4 - [NHRF1_HUMAN]	0.633421	70.95	0.0337356	28	28	99	358	38.8446	5.77002	0.815485	0.816979	0.780135	0.804199	1.55417	1.1852	1.06947	1.26961
O15182	Centrin-3	CETN3	Centrin-3 OS=Homo sapiens OX=9606 GN=CETN3 PE=1 SV=2 - [CETN3_HUMAN]	0.632497	22.75	0.0144787	2	3	11	167	19.5379	4.7417	0.696576	0.803821	0.934126	0.811508	1.45563	1.1459	1.24754	1.28302
Q9NWF9	E3 ubiquitin-protein ligase RNF216	RNF216	E3 ubiquitin-protein ligase RNF216 OS=Homo sapiens OX=9606 GN=RNF216 PE=1 SV=3 - [RN216_HUMAN]	0.627819	1.85	0.00740441	1	1	1	866	99.3421	4.90674	0.724243	0.897071	0.825888	0.815734	1.46353	1.22763	1.20678	1.29931
Q9NRZ9	Lymphoid-specific helicase	HELLS	Lymphoid-specific helicase OS=Homo sapiens OX=9606 GN=HELLS PE=1 SV=1 - [HELLS_HUMAN]	0.627507	21.48	0.00169043	18	20	37	838	97.0122	7.92822	0.816922	0.76092	0.919899	0.83258	1.37433	1.37253	1.23355	1.32681
P30533	Alpha-2-macroglobulin receptor-associated protein	LRPAP1	Alpha-2-macroglobulin receptor-associated protein OS=Homo sapiens OX=9606 GN=LRPAP1 PE=1 SV=1 - [AMRP_HUMAN]	0.625523	57.42	0.0305635	26	27	101	357	41.4409	8.77783	0.814174	0.802446	0.828752	0.815124	1.59212	1.09801	1.2192	1.30311
P02749	Beta-2-glycoprotein 1	APOH	Beta-2-glycoprotein 1 OS=Homo sapiens OX=9606 GN=APOH PE=1 SV=3 - [APOH_HUMAN]	0.621235	12.46	0.00220547	4	4	7	345	38.2727	7.97217	0.737915	0.711642	0.605807	0.685121	1.18668	1.08447	1.03737	1.10284
Q14444	Caprin-1	CAPRIN1	Caprin-1 OS=Homo sapiens OX=9606 GN=CAPRIN1 PE=1 SV=2 - [CAPR1_HUMAN]	0.616614	24.96	0.0235029	18	19	72	709	78.318	5.24951	0.808471	0.818931	0.805076	0.810826	1.59511	1.14146	1.20832	1.31496
Q8N6I1	EP300-interacting inhibitor of differentiation 2	EID2	EP300-interacting inhibitor of differentiation 2 OS=Homo sapiens OX=9606 GN=EID2 PE=1 SV=3 - [EID2_HUMAN]	0.613435	9.75	0.0265948	2	2	2	236	25.175	7.45947	0.826431	0.669551	0.822629	0.77287	1.51578	1.19079	1.07315	1.25991
P37268	Squalene synthase	FDFT1	Squalene synthase OS=Homo sapiens OX=9606 GN=FDFT1 PE=1 SV=1 - [FDFT_HUMAN]	0.612822	45.32	0.00327305	16	16	63	417	48.0842	6.53662	0.80396	0.743936	0.638325	0.72874	1.2688	1.21497	1.08369	1.18915
Q9BT30	Alpha-ketoglutarate-dependent dioxygenase alkB homolog 7, mitochondrial	ALKBH7	Alpha-ketoglutarate-dependent dioxygenase alkB homolog 7, mitochondrial OS=Homo sapiens OX=9606 GN=ALKBH7 PE=1 SV=1 - [ALKB7_HUMAN]	0.612089	3.17	0.0172078	1	1	1	221	24.5006	7.10791	0.800683	0.917449	0.735881	0.818005	1.5784	1.21215	1.21869	1.33641
Q9P0B6	Coiled-coil domain-containing protein 167	CCDC167	Coiled-coil domain-containing protein 167 OS=Homo sapiens OX=9606 GN=CCDC167 PE=1 SV=2 - [CC167_HUMAN]	0.612044	37.11	0.0203033	4	4	5	97	11.4521	9.49561	0.748898	0.762289	0.824056	0.778414	1.5225	1.08506	1.20793	1.27183
Q6P582	Mitotic-spindle organizing protein 2A	MZT2A	Mitotic-spindle organizing protein 2A OS=Homo sapiens OX=9606 GN=MZT2A PE=1 SV=2 - [MZT2A_HUMAN]	0.611898	19.62	0.0354125	1	2	4	158	16.2105	9.64209	0.846453	0.706958	0.836098	0.796503	1.42673	1.48559	0.99276	1.30169
Q9P0W2	SWI/SNF-related matrix-associated actin-dependent regulator of chromatin subfamily E member 1-related	HMG20B	SWI/SNF-related matrix-associated actin-dependent regulator of chromatin subfamily E member 1-related OS=Homo sapiens OX=9606 GN=HMG20B PE=1 SV=1 - [HM20B_HUMAN]	0.610319	7.89	0.0438027	3	3	3	317	35.7905	9.34912	0.752846	0.750474	0.915046	0.806122	1.64167	1.07136	1.24943	1.32082
Q9Y5Y6	Suppressor of tumorigenicity 14 protein	ST14	Suppressor of tumorigenicity 14 protein OS=Homo sapiens OX=9606 GN=ST14 PE=1 SV=2 - [ST14_HUMAN]	0.609507	0.7	0.021479	1	1	1	855	94.7088	6.55127	0.779537	0.776999	0.831038	0.795858	1.57446	1.22583	1.11693	1.30574
P43487	Ran-specific GTPase-activating protein	RANBP1	Ran-specific GTPase-activating protein OS=Homo sapiens OX=9606 GN=RANBP1 PE=1 SV=1 - [RANG_HUMAN]	0.60833	55.72	0.0282575	9	9	52	201	23.2956	5.2876	0.761707	0.767935	0.857156	0.795599	1.59812	1.10267	1.22274	1.30784
P02671	Fibrinogen alpha chain	FGA	Fibrinogen alpha chain OS=Homo sapiens OX=9606 GN=FGA PE=1 SV=2 - [FIBA_HUMAN]	0.60698	34.87	0.00572147	27	27	68	866	94.9144	6.01123	0.818026	0.792135	0.787924	0.799361	1.46573	1.34635	1.13877	1.31695
P23297	Protein S100-A1	S100A1	Protein S100-A1 OS=Homo sapiens OX=9606 GN=S100A1 PE=1 SV=2 - [S10A1_HUMAN]	0.606719	7.45	0.0405482	1	1	2	94	10.5391	4.50049	0.802748	0.672556	0.945032	0.806779	1.05399	1.33919	1.59605	1.32974
Q9P2E9	Ribosome-binding protein 1	RRBP1	Ribosome-binding protein 1 OS=Homo sapiens OX=9606 GN=RRBP1 PE=1 SV=5 - [RRBP1_HUMAN]	0.604826	75.89	7.76087e-06	103	106	492	1410	152.365	8.60205	0.776496	0.792991	0.785805	0.785097	1.31779	1.26493	1.31144	1.29806
P15923	Transcription factor E2-alpha	TCF3	Transcription factor E2-alpha OS=Homo sapiens OX=9606 GN=TCF3 PE=1 SV=1 - [TFE2_HUMAN]	0.602782	1.99	0.00105564	1	1	1	654	67.559	6.46826	0.768476	0.846244	0.838905	0.817875	1.47373	1.29829	1.29849	1.35683
Q155Q3	Dixin	DIXDC1	Dixin OS=Homo sapiens OX=9606 GN=DIXDC1 PE=1 SV=2 - [DIXC1_HUMAN]	0.601239	2.34	0.037248	1	1	1	683	77.4302	6.23975	0.661423	0.82032	0.906646	0.79613	1.62928	1.1135	1.22968	1.32415
Q9H1E3	Nuclear ubiquitous casein and cyclin-dependent kinase substrate 1	NUCKS1	Nuclear ubiquitous casein and cyclin-dependent kinase substrate 1 OS=Homo sapiens OX=9606 GN=NUCKS1 PE=1 SV=1 - [NUCKS_HUMAN]	0.598922	49.79	0.0253726	13	13	42	243	27.28	5.08447	0.769192	0.719458	0.809965	0.766205	1.56881	1.11617	1.15294	1.27931
P40222	Alpha-taxilin	TXLNA	Alpha-taxilin OS=Homo sapiens OX=9606 GN=TXLNA PE=1 SV=3 - [TXLNA_HUMAN]	0.595573	49.27	0.0391166	29	30	103	546	61.8532	6.52197	0.791537	0.77901	0.795363	0.788637	1.67711	1.12012	1.17526	1.32416
Q9H4F8	SPARC-related modular calcium-binding protein 1	SMOC1	SPARC-related modular calcium-binding protein 1 OS=Homo sapiens OX=9606 GN=SMOC1 PE=1 SV=1 - [SMOC1_HUMAN]	0.59398	6.91	0.0109776	2	3	6	434	48.1317	8.22119	0.741296	0.816318	0.866183	0.807933	1.57495	1.16904	1.33661	1.3602
Q8N5U6	RING finger protein 10	RNF10	RING finger protein 10 OS=Homo sapiens OX=9606 GN=RNF10 PE=1 SV=2 - [RNF10_HUMAN]	0.592955	0.86	0.00472135	1	1	1	811	89.8707	6.91748	0.863679	0.829392	0.80788	0.833651	1.59114	1.25118	1.37546	1.40593
Q01581	Hydroxymethylglutaryl-CoA synthase, cytoplasmic	HMGCS1	Hydroxymethylglutaryl-CoA synthase, cytoplasmic OS=Homo sapiens OX=9606 GN=HMGCS1 PE=1 SV=2 - [HMCS1_HUMAN]	0.591463	37.5	0.00536087	17	17	63	520	57.2574	5.41455	0.742302	0.70939	0.677178	0.709623	1.29596	1.27782	1.02555	1.19978
P20142	Gastricsin	PGC	Gastricsin OS=Homo sapiens OX=9606 GN=PGC PE=1 SV=1 - [PEPC_HUMAN]	0.585556	5.15	0.00902741	2	2	2	388	42.3986	4.4624	0.759255	0.643378	0.725153	0.709262	1.30081	1.32163	1.01135	1.21126
O14777	Kinetochore protein NDC80 homolog	NDC80	Kinetochore protein NDC80 homolog OS=Homo sapiens OX=9606 GN=NDC80 PE=1 SV=1 - [NDC80_HUMAN]	0.584588	9.03	0.0067132	5	5	6	642	73.8665	5.60498	0.739617	0.873514	0.786544	0.799892	1.51575	1.16996	1.41919	1.3683
A6NKD9	Coiled-coil domain-containing protein 85C	CCDC85C	Coiled-coil domain-containing protein 85C OS=Homo sapiens OX=9606 GN=CCDC85C PE=1 SV=1 - [CC85C_HUMAN]	0.582037	5.97	0.0404517	2	3	5	419	45.182	6.96143	0.78016	0.807258	0.851941	0.813119	1.78509	1.1839	1.22207	1.39702
O95229	ZW10 interactor	ZWINT	ZW10 interactor OS=Homo sapiens OX=9606 GN=ZWINT PE=1 SV=2 - [ZWINT_HUMAN]	0.578923	6.86	0.0330613	2	2	2	277	31.2742	5.14795	0.781578	0.711649	0.953049	0.815425	1.73905	1.32083	1.16568	1.40852
B1AK53	Espin	ESPN	Espin OS=Homo sapiens OX=9606 GN=ESPN PE=1 SV=1 - [ESPN_HUMAN]	0.56592	6.21	0.023921	5	7	10	854	91.6752	6.93213	0.71313	0.692772	0.857697	0.754533	1.6426	1.19093	1.16632	1.33328
Q15025	TNFAIP3-interacting protein 1	TNIP1	TNFAIP3-interacting protein 1 OS=Homo sapiens OX=9606 GN=TNIP1 PE=1 SV=2 - [TNIP1_HUMAN]	0.564705	3.3	0.00521215	1	2	2	636	71.8196	6.62451	0.709195		0.87222	0.790708	1.31337	1.45309	1.43418	1.40021
P41208	Centrin-2	CETN2	Centrin-2 OS=Homo sapiens OX=9606 GN=CETN2 PE=1 SV=1 - [CETN2_HUMAN]	0.561503	45.93	0.0403039	7	7	16	172	19.7259	4.99561	0.765374	0.70753	0.750702	0.741202	1.70325	1.16469	1.09215	1.32003
P48788	Troponin I, fast skeletal muscle	TNNI2	Troponin I, fast skeletal muscle OS=Homo sapiens OX=9606 GN=TNNI2 PE=1 SV=2 - [TNNI2_HUMAN]	0.560571	10.99	0.018017	2	2	2	182	21.3249	8.73389	0.668273	0.778963	1.00385	0.817029	1.57561	1.19221	1.60466	1.45749
Q01664	Transcription factor AP-4	TFAP4	Transcription factor AP-4 OS=Homo sapiens OX=9606 GN=TFAP4 PE=1 SV=2 - [TFAP4_HUMAN]	0.553213	9.17	0.0313787	2	2	2	338	38.7018	5.87158	0.711733	0.771989	0.837514	0.773745	1.77453	1.24212	1.17927	1.39864
P16949	Stathmin	STMN1	Stathmin OS=Homo sapiens OX=9606 GN=STMN1 PE=1 SV=3 - [STMN1_HUMAN]	0.552238	75.17	0.022769	18	18	103	149	17.292	5.97314	0.734035	0.751811	0.759838	0.748561	1.67917	1.27461	1.11273	1.3555
Q9Y2S6	Translation machinery-associated protein 7	TMA7	Translation machinery-associated protein 7 OS=Homo sapiens OX=9606 GN=TMA7 PE=1 SV=1 - [TMA7_HUMAN]	0.551256	48.44	0.017074	4	5	26	64	7.06193	9.99365	0.705209	0.731556	0.761475	0.732746	1.60507	1.29704	1.08558	1.32923
O75264	Small integral membrane protein 24	SMIM24	Small integral membrane protein 24 OS=Homo sapiens OX=9606 GN=SMIM24 PE=2 SV=2 - [SIM24_HUMAN]	0.544574	15.38	0.00475226	1	1	2	130	14.9548	5.2876	0.756187	0.800035	0.659839	0.738687	1.34939	1.53419	1.18577	1.35645
P21741	Midkine	MDK	Midkine OS=Homo sapiens OX=9606 GN=MDK PE=1 SV=1 - [MK_HUMAN]	0.542178	18.18	0.0023486	2	2	2	143	15.575	9.78857	0.765402	0.576702	0.831921	0.724675	1.42751	1.29887	1.28343	1.3366
M0R2J8	Doublecortin domain-containing protein 1	DCDC1	Doublecortin domain-containing protein 1 OS=Homo sapiens OX=9606 GN=DCDC1 PE=1 SV=1 - [DCDC1_HUMAN]	0.528957	0.34	0.0247994	1	1	2	1783	200.465	8.89502	0.795793	0.684535	0.778309	0.752879	1.79925	1.21967	1.25106	1.42333
O00762	Ubiquitin-conjugating enzyme E2 C	UBE2C	Ubiquitin-conjugating enzyme E2 C OS=Homo sapiens OX=9606 GN=UBE2C PE=1 SV=1 - [UBE2C_HUMAN]	0.516315	47.49	0.000237184	7	7	10	179	19.6399	7.37158	0.746763	0.748757	0.736583	0.744034	1.54702	1.35817	1.41795	1.44105
Q03014	Hematopoietically-expressed homeobox protein HHEX	HHEX	Hematopoietically-expressed homeobox protein HHEX OS=Homo sapiens OX=9606 GN=HHEX PE=1 SV=1 - [HHEX_HUMAN]	0.489076	4.07	0.0361892	1	1	1	270	30.0031	7.23975	0.760491	0.686848	0.71879	0.722043	1.90288	1.06384	1.4623	1.47634
O94907	Dickkopf-related protein 1	DKK1	Dickkopf-related protein 1 OS=Homo sapiens OX=9606 GN=DKK1 PE=1 SV=1 - [DKK1_HUMAN]	0.477723	18.42	0.0129701	5	5	18	266	28.6526	8.39697	0.61278	0.66714	0.866771	0.715563	1.34685	1.31686	1.82988	1.49786
O75496	Geminin	GMNN	Geminin OS=Homo sapiens OX=9606 GN=GMNN PE=1 SV=1 - [GEMI_HUMAN]	0.403274	14.35	0.00716793	3	3	5	209	23.5507	4.95752	0.632944	0.621798	0.65658	0.637107	1.95169	1.3908	1.39702	1.57984
Q86UD0	Suppressor APC domain-containing protein 2	SAPCD2	Suppressor APC domain-containing protein 2 OS=Homo sapiens OX=9606 GN=SAPCD2 PE=1 SV=2 - [SAPC2_HUMAN]	0.387683	2.28	0.000972728	1	1	1	394	42.6101	8.82178	0.674732	0.593248	0.644927	0.637636	1.59059	1.48061	1.863	1.64473
P84101	Small EDRK-rich factor 2	SERF2	Small EDRK-rich factor 2 OS=Homo sapiens OX=9606 GN=SERF2 PE=1 SV=1 - [SERF2_HUMAN]	0.379147	42.37	0.0166668	4	4	11	59	6.89564	10.4478	0.652419	0.553938	0.593325	0.599894	2.04354	1.50142	1.20169	1.58222
Q15004	PCNA-associated factor	PCLAF	PCNA-associated factor OS=Homo sapiens OX=9606 GN=PCLAF PE=1 SV=1 - [PAF15_HUMAN]	0.340447	39.64	0.00616623	3	3	4	111	11.9792	9.83252	0.678742	0.557441	0.578379	0.604854	2.19987	1.66077	1.4693	1.77665
