# Supplementary material for: IFRD1 promotes tumor cells “low-cost” survival under glutamine starvation via inhibiting histone H1.0 nucleophagy
Source: Cell Discov. 2024 May 28;10:57. doi: 10.1038/s41421-024-00668-x (PMC11130292; doi:10.1038/s41421-024-00668-x)
Supplement: Supplementary file 3 — Supplementary Table S2 [file 41421_2024_668_MOESM3_ESM.xlsx]

## Sheet: predicted TF
Matrix ID	Name	Score	Relative score	Sequence ID	Start	End	Strand	Predicted sequence
MA0035.1	MA0035.1.Gata1	7.10487	1	1	445	450	+	ggatgg
MA0056.1	MA0056.1.MZF1	9.08528	1	1	495	500	-	tgggga
MA0056.1	MA0056.1.MZF1	9.08528	1	1	685	690	+	tgggga
MA0075.1	MA0075.1.Prrx2	9.12437	1	1	657	661	+	aatta
MA0078.1	MA0078.1.Sox17	11.66	1	1	36	44	+	ctcattgtc
MA0079.5	MA0079.5.SP1	16.1776	1	1	437	445	+	ggggcgggg
MA0080.2	MA0080.2.SPI1	11.5428	1	1	409	415	+	aggaagt
MA0087.1	MA0087.1.Sox5	10.898	1	1	171	177	+	attgttt
MA0089.1	MA0089.1.MAFG	8.81226	1	1	567	572	+	catgac
MA0089.1	MA0089.1. NFE2L1	8.81226	1	1	567	572	+	catgac
MA0103.1	MA0103.1.ZEB1	9.26193	1	1	182	187	+	cacctg
MA0103.1	MA0103.1.ZEB1	9.26193	1	1	572	577	+	cacctg
MA0124.1	MA0124.1.NKX3-1	11.5805	1	1	675	681	+	atactta
MA0132.1	MA0132.1.Pdx1	9.56986	1	1	657	662	-	ctaatt
MA0161.1	MA0161.1.NFIC	9.69743	1	1	482	487	-	ttggca
MA0493.2	MA0493.2.KLF1	14.6595	1	1	437	445	+	ggggcgggg
MA0516.3	MA0516.3.SP2	15.9414	1	1	437	445	+	ggggcgggg
MA0685.2	MA0685.2.SP4	15.9032	1	1	437	445	+	ggggcgggg
MA0740.2	MA0740.2.KLF14	15.6378	1	1	437	445	+	ggggcgggg
MA0742.2	MA0742.2.KLF12	16.3905	1	1	437	445	+	ggggcgggg
MA1508.1	MA1508.1.IKZF1	16.7554	1	1	404	415	+	gaaacaggaagt
MA1511.2	MA1511.2.KLF10	16.2475	1	1	437	445	+	ggggcgggg
MA1870.1	MA1870.1.KLF7	14.9472	1	1	437	445	+	ggggcgggg

## Sheet: -Gln vs. Ctrl 
Gene Name	Gln(-)-1	Gln(-)-2	Gln(-)-3	average Gln(-)	Ctrl-1	Ctrl-2	Ctrl-3	average Ctrl	Gln(-)/Ctrl	t test p value
SESN1	1.66412	1.34902	1.14843	1.38719	0.401515	0.646543	0.584007	0.544022	2.54988	0.00725459
NFXL1	1.12477	1.62474	1.11835	1.28928	0.547822	0.682178	0.475028	0.568343	2.2685	0.0155814
PRSS8	1.26769	1.5067	1.56374	1.44604	0.75687	0.644495	0.713439	0.704935	2.05131	0.00154011
ENOX2	1.1842	1.7462	1.54099	1.49047	0.805259	0.851002	0.686934	0.781065	1.90825	0.0143657
GTPBP2	1.36301	1.40262	1.19769	1.3211	0.564173	0.756422	0.77559	0.698728	1.89073	0.00250812
UBXN10	1.2463	1.39168	1.41362	1.35053	0.76605	0.719698	0.732307	0.739352	1.82664	0.000354707
SNX13	1.46872	1.52841	1.04242	1.34651	0.504957	0.777069	0.935028	0.739018	1.82203	0.0373414
GRPEL2	1.36218	1.37216	1.2583	1.33088	0.807816	0.689763	0.714039	0.737206	1.8053	0.000315901
RPL4	1.33181	1.43154	0.899882	1.22108	0.59455	0.85521	0.624529	0.69143	1.76602	0.0442045
PHLDA1	1.45153	1.34038	1.10251	1.29814	0.663249	0.850523	0.725483	0.746418	1.73916	0.00913218
TUBA3E	1.55719	1.40696	1.32712	1.43042	0.908077	0.648273	0.923624	0.826658	1.73037	0.00571104
ASNS	1.29206	1.28567	1.03225	1.20332	0.580143	0.783508	0.722894	0.695515	1.73012	0.00832781
TGFB1	1.30875	1.3306	1.17727	1.27221	0.651061	0.821742	0.74359	0.738798	1.722	0.00148703
SH3BP2	1.30134	1.38272	1.15949	1.28118	0.616974	0.783987	0.831211	0.744057	1.72189	0.00430289
CKM	1.07341	1.2587	1.1829	1.17167	0.544601	0.693785	0.822151	0.686845	1.70587	0.00738039
TBC1D12	1.23784	1.47729	1.07857	1.26457	0.649212	0.786143	0.804563	0.746639	1.69368	0.0146511
ERN1	1.28011	1.49429	1.23564	1.33668	0.850493	0.751851	0.798367	0.800237	1.67036	0.00319229
ERRFI1	1.1937	1.26034	1.42711	1.29371	0.769413	0.697763	0.856984	0.77472	1.66991	0.0033796
TRIM15	1.32565	1.47884	1.41041	1.40497	0.792788	0.787776	0.969725	0.850096	1.65272	0.00173159
ACOT2	1.16454	1.2362	1.09433	1.16502	0.518419	0.930052	0.698093	0.715521	1.62822	0.0234222
AKAP12	1.33397	1.46726	1.2824	1.36121	0.891373	0.795065	0.823584	0.836674	1.62693	0.00107236
TRA2B	1.25282	1.37457	0.929335	1.18557	0.622863	0.882595	0.711316	0.738924	1.60446	0.0434181
IGFBP1	1.0809	1.02228	1.33917	1.14745	0.697305	0.654929	0.798697	0.716977	1.6004	0.0154685
TMC6	1.43718	1.10254	1.20578	1.2485	0.801536	0.650635	0.911888	0.78802	1.58435	0.0209068
SERPINE1	1.00469	1.005	1.36805	1.12591	0.612729	0.683217	0.84206	0.712669	1.57986	0.0408235
H1F0	1.25057	1.33968	1.04974	1.21333	0.769975	0.88719	0.654708	0.770624	1.57448	0.0152755
MAFG	1.19304	1.21837	1.37455	1.26199	0.882449	0.67211	0.850759	0.801773	1.574	0.00604096
GLUL	1.16197	1.16431	1.149	1.15842	0.711196	0.803749	0.69916	0.738035	1.56961	0.00022884
BOK	1.28658	1.16664	0.976988	1.1434	0.630354	0.710689	0.851122	0.730722	1.56476	0.020413
NCOA7	1.25041	1.0998	1.26963	1.20661	0.817683	0.709324	0.791496	0.772834	1.56128	0.00230953
ERVMER34-1	1.14342	1.33424	1.1988	1.22549	0.883068	0.715895	0.758238	0.785734	1.55967	0.00436934
TBC1D32	1.17764	1.29512	1.19157	1.22145	0.537843	0.961097	0.870065	0.789668	1.54678	0.0321076
RBMXL1	1.17516	1.19293	1.11571	1.16126	0.715603	0.937321	0.614065	0.755663	1.53675	0.0145176
PHKA1	1.2086	1.21839	1.12569	1.18423	0.811865	0.924066	0.579242	0.771724	1.53452	0.0175129
MUS81	1.37155	1.38991	1.14247	1.30131	1.04244	0.876669	0.625802	0.848303	1.53401	0.0353265
ATP11A	1.34307	1.22804	1.0701	1.21374	0.778368	0.801866	0.796375	0.792203	1.5321	0.00606173
HPX	1.06456	1.18379	1.22028	1.15621	0.687884	0.71579	0.863031	0.755568	1.53025	0.0050711
MAST3	1.28666	1.21112	1.02436	1.17405	0.66116	0.823373	0.822539	0.769024	1.52667	0.0129232
SESN2	1.21844	1.09384	1.29144	1.20124	0.912049	0.77836	0.680155	0.790188	1.5202	0.00972541
NARS	1.21193	1.24115	1.01235	1.15514	0.624665	0.905113	0.770942	0.766907	1.50624	0.0230617
ATP1A2	0.854787	0.832374	0.939566	0.875576	1.61035	1.19365	1.13628	1.31343	0.666634	0.0457677
STIP1	0.792222	0.803416	0.878677	0.824772	1.47865	1.07401	1.16426	1.23897	0.66569	0.0299992
SDHAF2	0.778118	0.835506	0.847438	0.820354	1.31253	1.26296	1.13671	1.2374	0.662965	0.00180119
RYR1	0.78053	0.730677	1.13345	0.881554	1.50937	1.29739	1.18948	1.33208	0.661787	0.0461533
KIF20B	0.915706	0.804843	0.822943	0.847831	1.40117	1.20091	1.24158	1.28122	0.661738	0.00347795
PDCD5	0.76903	0.831706	0.826148	0.808961	1.43923	1.15635	1.08308	1.22622	0.659719	0.0194535
ORC6	0.876409	0.849209	0.822542	0.849387	1.20086	1.24684	1.43431	1.294	0.656402	0.00368791
CIP2A	0.946299	0.751762	0.829115	0.842392	1.42248	1.21322	1.22655	1.28742	0.654327	0.00724321
AGT	0.845828	0.738537	0.786557	0.790307	1.25958	1.14436	1.23747	1.2138	0.651101	0.000840206
APOA1	0.729092	0.747696	0.822762	0.766516	1.33731	1.11865	1.07693	1.17763	0.650897	0.00865529
AFP	0.726791	0.786504	0.873402	0.795566	1.13266	1.09835	1.43901	1.22334	0.650322	0.021269
RBIS	0.903252	0.77451	0.725508	0.80109	1.33133	1.19499	1.17112	1.23248	0.649983	0.00406381
FGG	0.789252	0.809104	0.815586	0.804647	1.31377	1.23388	1.1684	1.23868	0.649598	0.000530912
UHRF1	0.862974	0.779227	0.869941	0.837381	1.42713	1.31296	1.12998	1.29002	0.649121	0.0077245
FRAT2	0.94705	0.705101	0.744924	0.799025	1.23436	1.21945	1.26703	1.24028	0.64423	0.00442171
ST13	0.811254	0.804263	0.839409	0.818309	1.57267	1.11992	1.13397	1.27552	0.64155	0.037359
HMMR	0.81655	0.811197	0.86042	0.829389	1.48455	1.138	1.27676	1.29977	0.638104	0.00990975
S100A10	0.748691	0.73111	0.783188	0.75433	1.36832	1.10151	1.08483	1.18489	0.636625	0.00984941
ING2	0.800795	0.809329	0.884715	0.831613	1.61489	1.0965	1.21292	1.3081	0.635739	0.0402762
NUF2	0.837456	0.72427	0.90683	0.822852	1.38955	1.08525	1.41936	1.29805	0.633912	0.0163443
SLC9A3R1	0.815485	0.816979	0.780135	0.804199	1.55417	1.1852	1.06947	1.26961	0.633421	0.0337356
CETN3	0.696576	0.803821	0.934126	0.811508	1.45563	1.1459	1.24754	1.28302	0.632497	0.0144787
RNF216	0.724243	0.897071	0.825888	0.815734	1.46353	1.22763	1.20678	1.29931	0.627819	0.00740441
HELLS	0.816922	0.76092	0.919899	0.83258	1.37433	1.37253	1.23355	1.32681	0.627507	0.00169043
LRPAP1	0.814174	0.802446	0.828752	0.815124	1.59212	1.09801	1.2192	1.30311	0.625523	0.0305635
APOH	0.737915	0.711642	0.605807	0.685121	1.18668	1.08447	1.03737	1.10284	0.621235	0.00220547
CAPRIN1	0.808471	0.818931	0.805076	0.810826	1.59511	1.14146	1.20832	1.31496	0.616614	0.0235029
EID2	0.826431	0.669551	0.822629	0.77287	1.51578	1.19079	1.07315	1.25991	0.613435	0.0265948
FDFT1	0.80396	0.743936	0.638325	0.72874	1.2688	1.21497	1.08369	1.18915	0.612822	0.00327305
ALKBH7	0.800683	0.917449	0.735881	0.818005	1.5784	1.21215	1.21869	1.33641	0.612089	0.0172078
CCDC167	0.748898	0.762289	0.824056	0.778414	1.5225	1.08506	1.20793	1.27183	0.612044	0.0203033
MZT2A	0.846453	0.706958	0.836098	0.796503	1.42673	1.48559	0.99276	1.30169	0.611898	0.0354125
HMG20B	0.752846	0.750474	0.915046	0.806122	1.64167	1.07136	1.24943	1.32082	0.610319	0.0438027
ST14	0.779537	0.776999	0.831038	0.795858	1.57446	1.22583	1.11693	1.30574	0.609507	0.021479
RANBP1	0.761707	0.767935	0.857156	0.795599	1.59812	1.10267	1.22274	1.30784	0.60833	0.0282575
FGA	0.818026	0.792135	0.787924	0.799361	1.46573	1.34635	1.13877	1.31695	0.60698	0.00572147
S100A1	0.802748	0.672556	0.945032	0.806779	1.05399	1.33919	1.59605	1.32974	0.606719	0.0405482
RRBP1	0.776496	0.792991	0.785805	0.785097	1.31779	1.26493	1.31144	1.29806	0.604826	7.76087e-06
TCF3	0.768476	0.846244	0.838905	0.817875	1.47373	1.29829	1.29849	1.35683	0.602782	0.00105564
DIXDC1	0.661423	0.82032	0.906646	0.79613	1.62928	1.1135	1.22968	1.32415	0.601239	0.037248
NUCKS1	0.769192	0.719458	0.809965	0.766205	1.56881	1.11617	1.15294	1.27931	0.598922	0.0253726
TXLNA	0.791537	0.77901	0.795363	0.788637	1.67711	1.12012	1.17526	1.32416	0.595573	0.0391166
SMOC1	0.741296	0.816318	0.866183	0.807933	1.57495	1.16904	1.33661	1.3602	0.59398	0.0109776
RNF10	0.863679	0.829392	0.80788	0.833651	1.59114	1.25118	1.37546	1.40593	0.592955	0.00472135
HMGCS1	0.742302	0.70939	0.677178	0.709623	1.29596	1.27782	1.02555	1.19978	0.591463	0.00536087
PGC	0.759255	0.643378	0.725153	0.709262	1.30081	1.32163	1.01135	1.21126	0.585556	0.00902741
NDC80	0.739617	0.873514	0.786544	0.799892	1.51575	1.16996	1.41919	1.3683	0.584588	0.0067132
CCDC85C	0.78016	0.807258	0.851941	0.813119	1.78509	1.1839	1.22207	1.39702	0.582037	0.0404517
ZWINT	0.781578	0.711649	0.953049	0.815425	1.73905	1.32083	1.16568	1.40852	0.578923	0.0330613
ESPN	0.71313	0.692772	0.857697	0.754533	1.6426	1.19093	1.16632	1.33328	0.56592	0.023921
TNIP1	0.709195		0.87222	0.790708	1.31337	1.45309	1.43418	1.40021	0.564705	0.00521215
CETN2	0.765374	0.70753	0.750702	0.741202	1.70325	1.16469	1.09215	1.32003	0.561503	0.0403039
TNNI2	0.668273	0.778963	1.00385	0.817029	1.57561	1.19221	1.60466	1.45749	0.560571	0.018017
TFAP4	0.711733	0.771989	0.837514	0.773745	1.77453	1.24212	1.17927	1.39864	0.553213	0.0313787
STMN1	0.734035	0.751811	0.759838	0.748561	1.67917	1.27461	1.11273	1.3555	0.552238	0.022769
TMA7	0.705209	0.731556	0.761475	0.732746	1.60507	1.29704	1.08558	1.32923	0.551256	0.017074
SMIM24	0.756187	0.800035	0.659839	0.738687	1.34939	1.53419	1.18577	1.35645	0.544574	0.00475226
MDK	0.765402	0.576702	0.831921	0.724675	1.42751	1.29887	1.28343	1.3366	0.542178	0.0023486
DCDC1	0.795793	0.684535	0.778309	0.752879	1.79925	1.21967	1.25106	1.42333	0.528957	0.0247994
UBE2C	0.746763	0.748757	0.736583	0.744034	1.54702	1.35817	1.41795	1.44105	0.516315	0.000237184
HHEX	0.760491	0.686848	0.71879	0.722043	1.90288	1.06384	1.4623	1.47634	0.489076	0.0361892
DKK1	0.61278	0.66714	0.866771	0.715563	1.34685	1.31686	1.82988	1.49786	0.477723	0.0129701
GMNN	0.632944	0.621798	0.65658	0.637107	1.95169	1.3908	1.39702	1.57984	0.403274	0.00716793
SAPCD2	0.674732	0.593248	0.644927	0.637636	1.59059	1.48061	1.863	1.64473	0.387683	0.000972728
SERF2	0.652419	0.553938	0.593325	0.599894	2.04354	1.50142	1.20169	1.58222	0.379147	0.0166668
PCLAF	0.678742	0.557441	0.578379	0.604854	2.19987	1.66077	1.4693	1.77665	0.340447	0.00616623
