# Supplementary material for: IFRD1 promotes tumor cells “low-cost” survival under glutamine starvation via inhibiting histone H1.0 nucleophagy
Source: Cell Discov. 2024 May 28;10:57. doi: 10.1038/s41421-024-00668-x (PMC11130292; doi:10.1038/s41421-024-00668-x)
Supplement: Supplementary file 4 — Supplementary Table S3 [file 41421_2024_668_MOESM4_ESM.xlsx]

## Sheet: IP-MS
Protein IDs	Majority protein IDs	Protein names	Gene names	Fasta headers	Number of proteins	Peptides	Razor + unique peptides	Unique peptides	Peptides 14-1	Peptides 14-10E	Peptides 14-2	Peptides 14-20E	Peptides 14-3	Peptides IF-1	Peptides IF-10E	Peptides IF-2	Peptides IF-20E	Peptides IF-3	Razor + unique peptides 14-1	Razor + unique peptides 14-10E	Razor + unique peptides 14-2	Razor + unique peptides 14-20E	Razor + unique peptides 14-3	Razor + unique peptides IF-1	Razor + unique peptides IF-10E	Razor + unique peptides IF-2	Razor + unique peptides IF-20E	Razor + unique peptides IF-3	Unique peptides 14-1	Unique peptides 14-10E	Unique peptides 14-2	Unique peptides 14-20E	Unique peptides 14-3	Unique peptides IF-1	Unique peptides IF-10E	Unique peptides IF-2	Unique peptides IF-20E	Unique peptides IF-3	Mol. weight [kDa]	Sequence coverage IgG [%]	Sequence coverage IFRD1 [%]	Intensity IgG	Intensity IFRD1	iBAQ IgG	iBAQ IFRD1
P23396	P23396	40S ribosomal protein S3	RPS3	sp|P23396|RS3_HUMAN 40S ribosomal protein S3 OS=Homo sapiens OX=9606 GN=RPS3 PE=1 SV=2	1	28	28	28	21	1	21	5	20	20	7	24	1	16	21	1	21	5	20	20	7	24	1	16	21	1	21	5	20	20	7	24	1	16	26.688	75.3	82.7	4185300000	7278200000	220280000	383060000
P62081	P62081	40S ribosomal protein S7	RPS7	sp|P62081|RS7_HUMAN 40S ribosomal protein S7 OS=Homo sapiens OX=9606 GN=RPS7 PE=1 SV=1	1	20	20	20	14	1	13	0	16	11	4	16	0	14	14	1	13	0	16	11	4	16	0	14	14	1	13	0	16	11	4	16	0	14	22.127	44.3	73.7	1085200000	2093700000	108520000	209370000
P46782	P46782	40S ribosomal protein S5;40S ribosomal protein S5, N-terminally processed	RPS5	sp|P46782|RS5_HUMAN 40S ribosomal protein S5 OS=Homo sapiens OX=9606 GN=RPS5 PE=1 SV=4	1	21	21	21	13	0	16	0	15	14	7	16	0	15	13	0	16	0	15	14	7	16	0	15	13	0	16	0	15	14	7	16	0	15	22.876	57.4	71.6	3300300000	7317300000	330030000	731730000
P62269	P62269	40S ribosomal protein S18	RPS18	sp|P62269|RS18_HUMAN 40S ribosomal protein S18 OS=Homo sapiens OX=9606 GN=RPS18 PE=1 SV=3	1	23	23	23	18	4	18	8	19	14	1	19	0	13	18	4	18	8	19	14	1	19	0	13	18	4	18	8	19	14	1	19	0	13	17.718	63.8	66.4	2556500000	3929800000	213040000	327480000
P32969	P32969	60S ribosomal protein L9	RPL9	sp|P32969|RL9_HUMAN 60S ribosomal protein L9 OS=Homo sapiens OX=9606 GN=RPL9 PE=1 SV=1	1	10	10	10	6	1	5	0	8	6	0	9	0	9	6	1	5	0	8	6	0	9	0	9	6	1	5	0	8	6	0	9	0	9	21.863	53.6	65.1	227430000	977310000	20676000	88846000
P62249	P62249	40S ribosomal protein S16	RPS16	sp|P62249|RS16_HUMAN 40S ribosomal protein S16 OS=Homo sapiens OX=9606 GN=RPS16 PE=1 SV=2	1	17	17	17	13	2	13	3	15	9	0	12	0	11	13	2	13	3	15	9	0	12	0	11	13	2	13	3	15	9	0	12	0	11	16.445	47.9	58.2	436580000	1378800000	36382000	114900000
P39019	P39019	40S ribosomal protein S19	RPS19	sp|P39019|RS19_HUMAN 40S ribosomal protein S19 OS=Homo sapiens OX=9606 GN=RPS19 PE=1 SV=2	1	16	16	16	10	1	13	0	16	9	0	10	0	11	10	1	13	0	16	9	0	10	0	11	10	1	13	0	16	9	0	10	0	11	16.06	50.3	55.2	1219700000	1312500000	101640000	109370000
P62805	P62805	Histone H4	HIST1H4A	sp|P62805|H4_HUMAN Histone H4 OS=Homo sapiens OX=9606 GN=H4C1 PE=1 SV=2	1	7	7	7	2	4	3	1	2	3	1	7	0	5	2	4	3	1	2	3	1	7	0	5	2	4	3	1	2	3	1	7	0	5	11.367	29.1	52.4	112010000	1188600000	18668000	198110000
P62701	P62701	40S ribosomal protein S4, X isoform	RPS4X	sp|P62701|RS4X_HUMAN 40S ribosomal protein S4, X isoform OS=Homo sapiens OX=9606 GN=RPS4X PE=1 SV=2	1	17	17	9	13	3	14	3	17	14	4	14	0	10	13	3	14	3	17	14	4	14	0	10	7	2	8	2	9	7	3	7	0	4	29.597	44.5	49.4	731200000	1073600000	34819000	51124000
P33778;Q93079;Q99877;Q16778;P62807;P58876;O60814;Q5QNW6;P23527;Q99879;P06899;P57053;A0A2R8Y619;Q6DRA6;Q6DN03	P33778;Q93079;Q99877;Q16778;P62807;P58876;O60814;Q5QNW6;P23527;Q99879;P06899;P57053	Histone H2B type 1-B;Histone H2B type 1-H;Histone H2B type 1-N;Histone H2B type 2-E;Histone H2B type 1-C/E/F/G/I;Histone H2B type 1-D;Histone H2B type 1-K;Histone H2B type 2-F;Histone H2B type 1-O;Histone H2B type 1-M;Histone H2B type 1-J;Histone H2B type F-S	HIST1H2BB;HIST1H2BH;HIST1H2BN;HIST2H2BE;HIST1H2BC;HIST1H2BD;HIST1H2BK;HIST2H2BF;HIST1H2BO;HIST1H2BM;HIST1H2BJ;H2BFS	sp|P33778|H2B1B_HUMAN Histone H2B type 1-B OS=Homo sapiens OX=9606 GN=H2BC3 PE=1 SV=2;sp|Q93079|H2B1H_HUMAN Histone H2B type 1-H OS=Homo sapiens OX=9606 GN=H2BC9 PE=1 SV=3;sp|Q99877|H2B1N_HUMAN Histone H2B type 1-N OS=Homo sapiens OX=9606 GN=H2BC15 PE=1 SV	15	9	9	1	0	5	0	0	4	3	0	7	0	6	0	5	0	0	4	3	0	7	0	6	0	1	0	0	0	1	0	1	0	0	13.95	26.2	48.4	147050000	1215900000	13368000	110540000
Q99880;Q8N257;Q96A08	Q99880;Q8N257;Q96A08	Histone H2B type 1-L;Histone H2B type 3-B;Histone H2B type 1-A	HIST1H2BL;HIST3H2BB;HIST1H2BA	sp|Q99880|H2B1L_HUMAN Histone H2B type 1-L OS=Homo sapiens OX=9606 GN=H2BC13 PE=1 SV=3;sp|Q8N257|H2B3B_HUMAN Histone H2B type 3-B OS=Homo sapiens OX=9606 GN=H2BU1 PE=1 SV=3;sp|Q96A08|H2B1A_HUMAN Histone H2B type 1-A OS=Homo sapiens OX=9606 GN=H2BC1 PE=1 SV	3	9	1	1	0	4	0	0	4	2	0	7	0	6	0	0	0	0	0	0	0	1	0	0	0	0	0	0	0	0	0	1	0	0	13.952	20.6	48.4	0	14343000	0	1303900
P46781	P46781	40S ribosomal protein S9	RPS9	sp|P46781|RS9_HUMAN 40S ribosomal protein S9 OS=Homo sapiens OX=9606 GN=RPS9 PE=1 SV=3	1	16	16	16	9	1	13	2	15	6	4	11	0	8	9	1	13	2	15	6	4	11	0	8	9	1	13	2	15	6	4	11	0	8	22.591	26.3	47.4	245130000	997120000	17510000	71223000
P42766	P42766	60S ribosomal protein L35	RPL35	sp|P42766|RL35_HUMAN 60S ribosomal protein L35 OS=Homo sapiens OX=9606 GN=RPL35 PE=1 SV=2	1	9	9	9	6	1	8	1	8	5	0	7	0	5	6	1	8	1	8	5	0	7	0	5	6	1	8	1	8	5	0	7	0	5	14.551	36.6	46.3	0	0	0	0
P62841	P62841	40S ribosomal protein S15	RPS15	sp|P62841|RS15_HUMAN 40S ribosomal protein S15 OS=Homo sapiens OX=9606 GN=RPS15 PE=1 SV=2	1	6	6	6	1	1	3	1	4	4	0	4	1	3	1	1	3	1	4	4	0	4	1	3	1	1	3	1	4	4	0	4	1	3	17.04	42.8	42.8	467940000	1125200000	58492000	140650000
P62913	P62913	60S ribosomal protein L11	RPL11	sp|P62913|RL11_HUMAN 60S ribosomal protein L11 OS=Homo sapiens OX=9606 GN=RPL11 PE=1 SV=2	1	12	12	12	6	0	8	1	7	5	0	8	0	4	6	0	8	1	7	5	0	8	0	4	6	0	8	1	7	5	0	8	0	4	20.252	28.1	40.4	500860000	683130000	50086000	68313000
P62280	P62280	40S ribosomal protein S11	RPS11	sp|P62280|RS11_HUMAN 40S ribosomal protein S11 OS=Homo sapiens OX=9606 GN=RPS11 PE=1 SV=3	1	13	13	13	5	1	9	1	11	4	0	7	0	6	5	1	9	1	11	4	0	7	0	6	5	1	9	1	11	4	0	7	0	6	18.431	29.7	39.2	124450000	536810000	12445000	53681000
P46783;Q9NQ39	P46783	40S ribosomal protein S10	RPS10	sp|P46783|RS10_HUMAN 40S ribosomal protein S10 OS=Homo sapiens OX=9606 GN=RPS10 PE=1 SV=1	2	13	13	13	10	0	11	2	9	2	0	6	0	4	10	0	11	2	9	2	0	6	0	4	10	0	11	2	9	2	0	6	0	4	18.898	10.9	38.2	61718000	139190000	5143200	11600000
P08708	P08708	40S ribosomal protein S17	RPS17	sp|P08708|RS17_HUMAN 40S ribosomal protein S17 OS=Homo sapiens OX=9606 GN=RPS17 PE=1 SV=2	1	9	9	9	6	0	7	0	8	2	0	5	0	4	6	0	7	0	8	2	0	5	0	4	6	0	7	0	8	2	0	5	0	4	15.55	14.1	37.8	77488000	209980000	12915000	34997000
P83731	P83731	60S ribosomal protein L24	RPL24	sp|P83731|RL24_HUMAN 60S ribosomal protein L24 OS=Homo sapiens OX=9606 GN=RPL24 PE=1 SV=1	1	8	8	8	4	1	4	1	7	4	0	7	0	3	4	1	4	1	7	4	0	7	0	3	4	1	4	1	7	4	0	7	0	3	17.779	24.8	36.3	65657000	339680000	8207100	42460000
P62987;P0CG48;P0CG47;P62979	P62987;P0CG48;P0CG47;P62979	Ubiquitin-60S ribosomal protein L40;Ubiquitin;60S ribosomal protein L40;Polyubiquitin-C;Ubiquitin;Polyubiquitin-B;Ubiquitin;Ubiquitin-40S ribosomal protein S27a;Ubiquitin;40S ribosomal protein S27a	UBA52;UBC;UBB;RPS27A	sp|P62987|RL40_HUMAN Ubiquitin-60S ribosomal protein L40 OS=Homo sapiens OX=9606 GN=UBA52 PE=1 SV=2;sp|P0CG48|UBC_HUMAN Polyubiquitin-C OS=Homo sapiens OX=9606 GN=UBC PE=1 SV=3;sp|P0CG47|UBB_HUMAN Polyubiquitin-B OS=Homo sapiens OX=9606 GN=UBB PE=1 SV=1;sp	4	9	9	9	1	0	4	8	4	0	0	4	2	2	1	0	4	8	4	0	0	4	2	2	1	0	4	8	4	0	0	4	2	2	14.728	0	35.9	0	148200000	0	16466000
P62277	P62277	40S ribosomal protein S13	RPS13	sp|P62277|RS13_HUMAN 40S ribosomal protein S13 OS=Homo sapiens OX=9606 GN=RPS13 PE=1 SV=2	1	8	8	8	6	2	6	2	8	6	1	6	0	6	6	2	6	2	8	6	1	6	0	6	6	2	6	2	8	6	1	6	0	6	17.222	35.8	35.8	585700000	1091200000	53246000	99203000
P27635;Q96L21	P27635;Q96L21	60S ribosomal protein L10;60S ribosomal protein L10-like	RPL10;RPL10L	sp|P27635|RL10_HUMAN 60S ribosomal protein L10 OS=Homo sapiens OX=9606 GN=RPL10 PE=1 SV=4;sp|Q96L21|RL10L_HUMAN 60S ribosomal protein L10-like OS=Homo sapiens OX=9606 GN=RPL10L PE=1 SV=3	2	9	9	9	5	3	7	1	7	5	0	7	0	6	5	3	7	1	7	5	0	7	0	6	5	3	7	1	7	5	0	7	0	6	24.604	31.3	35.5	57672000	200920000	4806000	16743000
P68431;P84243;Q16695;Q6NXT2	P68431;P84243;Q16695;Q6NXT2	Histone H3.1;Histone H3.3;Histone H3.1t;Histone H3.3C	HIST1H3A;H3F3A;HIST3H3;H3F3C	sp|P68431|H31_HUMAN Histone H3.1 OS=Homo sapiens OX=9606 GN=H3C1 PE=1 SV=2;sp|P84243|H33_HUMAN Histone H3.3 OS=Homo sapiens OX=9606 GN=H3-3A PE=1 SV=2;sp|Q16695|H31T_HUMAN Histone H3.1t OS=Homo sapiens OX=9606 GN=H3-4 PE=1 SV=3;sp|Q6NXT2|H3C_HUMAN Histone	4	4	4	1	1	2	2	0	2	1	1	3	1	3	1	2	2	0	2	1	1	3	1	3	0	0	0	0	0	0	0	1	0	0	15.404	6.6	35.3	45081000	1239800000	7513500	206630000
Q71DI3	Q71DI3	Histone H3.2	HIST2H3A	sp|Q71DI3|H32_HUMAN Histone H3.2 OS=Homo sapiens OX=9606 GN=H3C15 PE=1 SV=3	1	4	1	1	1	2	2	0	2	1	1	3	1	3	0	0	0	0	0	0	0	1	0	0	0	0	0	0	0	0	0	1	0	0	15.388	6.6	35.3	0	71336000	0	11889000
P62753	P62753	40S ribosomal protein S6	RPS6	sp|P62753|RS6_HUMAN 40S ribosomal protein S6 OS=Homo sapiens OX=9606 GN=RPS6 PE=1 SV=1	1	16	16	16	5	3	14	3	11	9	1	11	0	9	5	3	14	3	11	9	1	11	0	9	5	3	14	3	11	9	1	11	0	9	28.68	34.9	34.1	1126700000	2165700000	86668000	166590000
P62857	P62857	40S ribosomal protein S28	RPS28	sp|P62857|RS28_HUMAN 40S ribosomal protein S28 OS=Homo sapiens OX=9606 GN=RPS28 PE=1 SV=1	1	3	3	3	3	1	3	1	3	2	0	2	0	3	3	1	3	1	3	2	0	2	0	3	3	1	3	1	3	2	0	2	0	3	7.8409	33.3	33.3	153080000	403610000	51027000	134540000
P63173	P63173	60S ribosomal protein L38	RPL38	sp|P63173|RL38_HUMAN 60S ribosomal protein L38 OS=Homo sapiens OX=9606 GN=RPL38 PE=1 SV=2	1	5	5	5	3	0	3	2	4	2	0	2	0	3	3	0	3	2	4	2	0	2	0	3	3	0	3	2	4	2	0	2	0	3	8.2178	18.6	32.9	0	0	0	0
P60709;P63261;P68133;P68032;P62736;P63267;Q6S8J3;A5A3E0;P0CG38;P0CG39;Q9BYX7	P60709;P63261;P68133;P68032;P62736;P63267	Actin, cytoplasmic 1;Actin, cytoplasmic 1, N-terminally processed;Actin, cytoplasmic 2;Actin, cytoplasmic 2, N-terminally processed;Actin, alpha skeletal muscle;Actin, alpha cardiac muscle 1;Actin, aortic smooth muscle;Actin, gamma-enteric smooth muscle	ACTB;ACTG1;ACTA1;ACTC1;ACTA2;ACTG2	sp|P60709|ACTB_HUMAN Actin, cytoplasmic 1 OS=Homo sapiens OX=9606 GN=ACTB PE=1 SV=1;sp|P63261|ACTG_HUMAN Actin, cytoplasmic 2 OS=Homo sapiens OX=9606 GN=ACTG1 PE=1 SV=1;sp|P68133|ACTS_HUMAN Actin, alpha skeletal muscle OS=Homo sapiens OX=9606 GN=ACTA1 PE=1	11	17	17	12	2	7	0	14	5	4	11	9	15	6	2	7	0	14	5	4	11	9	15	6	1	6	0	10	4	3	9	8	12	5	41.736	12.8	32.8	102480000	661460000	4455700	28759000
Q6FI13;P0C0S8;Q99878;Q9BTM1;Q16777;Q93077;Q7L7L0;P04908;Q96KK5;P20671;P16104;Q96QV6;Q8IUE6;Q71UI9;P0C0S5;REV__Q8NB25	Q6FI13;P0C0S8;Q99878;Q9BTM1;Q16777;Q93077;Q7L7L0;P04908;Q96KK5;P20671;P16104;Q96QV6;Q8IUE6;Q71UI9;P0C0S5	Histone H2A type 2-A;Histone H2A type 1;Histone H2A type 1-J;Histone H2A.J;Histone H2A type 2-C;Histone H2A type 1-C;Histone H2A type 3;Histone H2A type 1-B/E;Histone H2A type 1-H;Histone H2A type 1-D;Histone H2AX;Histone H2A type 1-A;Histone H2A type 2-B;Histone H2A.V;Histone H2A.Z	HIST2H2AA3;HIST1H2AG;HIST1H2AJ;H2AFJ;HIST2H2AC;HIST1H2AC;HIST3H2A;HIST1H2AB;HIST1H2AH;HIST1H2AD;H2AFX;HIST1H2AA;HIST2H2AB;H2AFV;H2AFZ	sp|Q6FI13|H2A2A_HUMAN Histone H2A type 2-A OS=Homo sapiens OX=9606 GN=H2AC18 PE=1 SV=3;sp|P0C0S8|H2A1_HUMAN Histone H2A type 1 OS=Homo sapiens OX=9606 GN=H2AC11 PE=1 SV=2;sp|Q99878|H2A1J_HUMAN Histone H2A type 1-J OS=Homo sapiens OX=9606 GN=H2AC14 PE=1 SV=	16	4	4	4	1	3	1	1	2	2	1	4	0	3	1	3	1	1	2	2	1	4	0	3	1	3	1	1	2	2	1	4	0	3	14.095	12.3	32.3	83468000	855620000	11924000	122230000
P62861	P62861	40S ribosomal protein S30	FAU	sp|P62861|RS30_HUMAN 40S ribosomal protein S30 OS=Homo sapiens OX=9606 GN=FAU PE=1 SV=1	1	5	5	5	3	0	5	0	3	3	0	4	0	2	3	0	5	0	3	3	0	4	0	2	3	0	5	0	3	3	0	4	0	2	6.6478	32.2	32.2	11193000	39046000	3731100	13015000
P22090	P22090	40S ribosomal protein S4, Y isoform 1	RPS4Y1	sp|P22090|RS4Y1_HUMAN 40S ribosomal protein S4, Y isoform 1 OS=Homo sapiens OX=9606 GN=RPS4Y1 PE=1 SV=2	1	10	3	0	6	1	6	1	7	8	1	10	0	7	0	0	0	0	0	2	0	3	0	2	0	0	0	0	0	0	0	0	0	0	29.455	20.5	29.3	18023000	30680000	858230	1460900
P62241	P62241	40S ribosomal protein S8	RPS8	sp|P62241|RS8_HUMAN 40S ribosomal protein S8 OS=Homo sapiens OX=9606 GN=RPS8 PE=1 SV=2	1	7	7	7	4	4	7	1	7	1	0	5	0	3	4	4	7	1	7	1	0	5	0	3	4	4	7	1	7	1	0	5	0	3	24.205	6.2	28.8	0	159220000	0	14475000
P18621;O60437	P18621	60S ribosomal protein L17	RPL17	sp|P18621|RL17_HUMAN 60S ribosomal protein L17 OS=Homo sapiens OX=9606 GN=RPL17 PE=1 SV=3	2	10	10	10	3	0	9	0	6	1	1	4	0	2	3	0	9	0	6	1	1	4	0	2	3	0	9	0	6	1	1	4	0	2	21.397	8.7	26.6	8955700	185320000	746310	15444000
Q86YZ3	Q86YZ3	Hornerin	HRNR	sp|Q86YZ3|HORN_HUMAN Hornerin OS=Homo sapiens OX=9606 GN=HRNR PE=1 SV=2	1	41	41	41	17	13	18	34	28	9	8	26	5	19	17	13	18	34	28	9	8	26	5	19	17	13	18	34	28	9	8	26	5	19	282.39	15.6	26.2	149100000	1789000000	1433600	17202000
P62851	P62851	40S ribosomal protein S25	RPS25	sp|P62851|RS25_HUMAN 40S ribosomal protein S25 OS=Homo sapiens OX=9606 GN=RPS25 PE=1 SV=1	1	7	7	7	4	1	6	1	3	4	0	3	0	4	4	1	6	1	3	4	0	3	0	4	4	1	6	1	3	4	0	3	0	4	13.742	24	24	168870000	288040000	28145000	48006000
P62266	P62266	40S ribosomal protein S23	RPS23	sp|P62266|RS23_HUMAN 40S ribosomal protein S23 OS=Homo sapiens OX=9606 GN=RPS23 PE=1 SV=3	1	9	9	9	3	2	7	1	5	5	0	6	0	4	3	2	7	1	5	5	0	6	0	4	3	2	7	1	5	5	0	6	0	4	15.807	41.3	23.8	109830000	252180000	13728000	31522000
P62891;Q59GN2	P62891;Q59GN2	60S ribosomal protein L39;Putative 60S ribosomal protein L39-like 5	RPL39;RPL39P5	sp|P62891|RL39_HUMAN 60S ribosomal protein L39 OS=Homo sapiens OX=9606 GN=RPL39 PE=1 SV=2;sp|Q59GN2|R39L5_HUMAN Putative 60S ribosomal protein L39-like 5 OS=Homo sapiens OX=9606 GN=RPL39P5 PE=5 SV=2	2	2	2	2	2	1	2	1	2	1	1	2	1	2	2	1	2	1	2	1	1	2	1	2	2	1	2	1	2	1	1	2	1	2	6.4066	19.6	23.5	364840000	413450000	364840000	413450000
P81605	P81605	Dermcidin;Survival-promoting peptide;DCD-1	DCD	sp|P81605|DCD_HUMAN Dermcidin OS=Homo sapiens OX=9606 GN=DCD PE=1 SV=2	1	5	5	5	1	2	3	3	1	1	1	3	1	1	1	2	3	3	1	1	1	3	1	1	1	2	3	3	1	1	1	3	1	1	11.284	12.7	22.7	0	233320000	0	33332000
P0DMV8;P0DMV9	P0DMV8;P0DMV9	Heat shock 70 kDa protein 1A;Heat shock 70 kDa protein 1B	HSPA1A;HSPA1B	sp|P0DMV8|HS71A_HUMAN Heat shock 70 kDa protein 1A OS=Homo sapiens OX=9606 GN=HSPA1A PE=1 SV=1;sp|P0DMV9|HS71B_HUMAN Heat shock 70 kDa protein 1B OS=Homo sapiens OX=9606 GN=HSPA1B PE=1 SV=1	2	25	25	12	3	9	11	25	10	1	5	11	4	6	3	9	11	25	10	1	5	11	4	6	0	3	4	12	4	0	0	3	0	1	70.051	2.5	21.5	8012900	505140000	222580	14032000
Q96P11;Q63ZY6;Q3KNT7	Q96P11	Probable 28S rRNA (cytosine-C(5))-methyltransferase	NSUN5	sp|Q96P11|NSUN5_HUMAN 28S rRNA (cytosine-C(5))-methyltransferase OS=Homo sapiens OX=9606 GN=NSUN5 PE=1 SV=2	3	14	14	14	6	0	11	0	11	6	0	8	0	10	6	0	11	0	11	6	0	8	0	10	6	0	11	0	11	6	0	8	0	10	46.691	17	21.2	81924000	113730000	3150900	4374400
P62829	P62829	60S ribosomal protein L23	RPL23	sp|P62829|RL23_HUMAN 60S ribosomal protein L23 OS=Homo sapiens OX=9606 GN=RPL23 PE=1 SV=1	1	3	3	3	1	1	2	1	3	1	0	2	0	3	1	1	2	1	3	1	0	2	0	3	1	1	2	1	3	1	0	2	0	3	14.865	14.3	20.7	0	5879000	0	653220
P46779	P46779	60S ribosomal protein L28	RPL28	sp|P46779|RL28_HUMAN 60S ribosomal protein L28 OS=Homo sapiens OX=9606 GN=RPL28 PE=1 SV=3	1	5	5	5	1	1	2	1	4	2	0	3	0	4	1	1	2	1	4	2	0	3	0	4	1	1	2	1	4	2	0	3	0	4	15.747	13.1	20.4	61125000	157060000	6791700	17451000
P62910	P62910	60S ribosomal protein L32	RPL32	sp|P62910|RL32_HUMAN 60S ribosomal protein L32 OS=Homo sapiens OX=9606 GN=RPL32 PE=1 SV=2	1	6	6	6	0	1	4	0	4	1	0	3	0	1	0	1	4	0	4	1	0	3	0	1	0	1	4	0	4	1	0	3	0	1	15.86	5.2	20	13215000	98682000	1887800	14097000
Q5TEC6	Q5TEC6	Histone H3	HIST2H3PS2	sp|Q5TEC6|H3PS2_HUMAN Histone HIST2H3PS2 OS=Homo sapiens OX=9606 GN=H3-2 PE=1 SV=1	1	4	1	1	1	2	2	0	2	1	1	3	1	3	0	0	0	0	0	0	0	1	0	0	0	0	0	0	0	0	0	1	0	0	15.43	6.6	19.9	0	0	0	0
O00458	O00458	Interferon-related developmental regulator 1	IFRD1	sp|O00458|IFRD1_HUMAN Interferon-related developmental regulator 1 OS=Homo sapiens OX=9606 GN=IFRD1 PE=1 SV=4	1	29	29	29	0	25	0	1	0	0	2	7	18	7	0	25	0	1	0	0	2	7	18	7	0	25	0	1	0	0	2	7	18	7	50.268	0	19.7	0	429660000	0	20460000
P62273	P62273	40S ribosomal protein S29	RPS29	sp|P62273|RS29_HUMAN 40S ribosomal protein S29 OS=Homo sapiens OX=9606 GN=RPS29 PE=1 SV=2	1	2	2	2	2	0	1	0	2	1	0	1	0	2	2	0	1	0	2	1	0	1	0	2	2	0	1	0	2	1	0	1	0	2	6.6767	19.6	19.6	80989000	64514000	20247000	16128000
P62899	P62899	60S ribosomal protein L31	RPL31	sp|P62899|RL31_HUMAN 60S ribosomal protein L31 OS=Homo sapiens OX=9606 GN=RPL31 PE=1 SV=1	1	4	4	4	1	0	3	0	3	1	0	2	1	1	1	0	3	0	3	1	0	2	1	1	1	0	3	0	3	1	0	2	1	1	14.463	11.2	19.2	0	30658000	0	4379800
P26373	P26373	60S ribosomal protein L13	RPL13	sp|P26373|RL13_HUMAN 60S ribosomal protein L13 OS=Homo sapiens OX=9606 GN=RPL13 PE=1 SV=4	1	8	8	8	6	6	7	3	7	5	4	4	1	5	6	6	7	3	7	5	4	4	1	5	6	6	7	3	7	5	4	4	1	5	24.261	23.7	19	145170000	434930000	11167000	33456000
P68363;Q9BQE3;Q71U36;P68366;P0DPH8;P0DPH7;Q6PEY2;Q9NY65;A6NHL2;Q9H853	P68363;Q9BQE3;Q71U36;P68366;P0DPH8;P0DPH7;Q6PEY2;Q9NY65	Tubulin alpha-1B chain;Tubulin alpha-1C chain;Tubulin alpha-1A chain;Tubulin alpha-4A chain;Tubulin alpha-3E chain;Tubulin alpha-8 chain	TUBA1B;TUBA1C;TUBA1A;TUBA4A;TUBA3E;TUBA8	sp|P68363|TBA1B_HUMAN Tubulin alpha-1B chain OS=Homo sapiens OX=9606 GN=TUBA1B PE=1 SV=1;sp|Q9BQE3|TBA1C_HUMAN Tubulin alpha-1C chain OS=Homo sapiens OX=9606 GN=TUBA1C PE=1 SV=1;sp|Q71U36|TBA1A_HUMAN Tubulin alpha-1A chain OS=Homo sapiens OX=9606 GN=TUBA1A	10	14	14	14	1	0	6	13	7	2	2	6	3	2	1	0	6	13	7	2	2	6	3	2	1	0	6	13	7	2	2	6	3	2	50.151	5.1	18.6	14223000	80412000	618390	3496200
P01040	P01040	Cystatin-A;Cystatin-A, N-terminally processed	CSTA	sp|P01040|CYTA_HUMAN Cystatin-A OS=Homo sapiens OX=9606 GN=CSTA PE=1 SV=1	1	2	2	2	0	0	0	0	1	0	0	1	0	0	0	0	0	0	1	0	0	1	0	0	0	0	0	0	1	0	0	1	0	0	11.006	0	18.4	0	6006500	0	750810
Q6UWP8	Q6UWP8	Suprabasin	SBSN	sp|Q6UWP8|SBSN_HUMAN Suprabasin OS=Homo sapiens OX=9606 GN=SBSN PE=1 SV=2	1	3	3	3	0	0	1	3	3	0	0	3	0	0	0	0	1	3	3	0	0	3	0	0	0	0	1	3	3	0	0	3	0	0	60.54	0	18.3	0	43048000	0	1345200
P14555	P14555	Phospholipase A2, membrane associated	PLA2G2A	sp|P14555|PA2GA_HUMAN Phospholipase A2, membrane associated OS=Homo sapiens OX=9606 GN=PLA2G2A PE=1 SV=2	1	2	2	2	0	0	0	0	0	2	0	2	0	1	0	0	0	0	0	2	0	2	0	1	0	0	0	0	0	2	0	2	0	1	16.083	18.1	18.1	23293000	29961000	3327600	4280100
P61254;Q9UNX3	P61254;Q9UNX3	60S ribosomal protein L26;60S ribosomal protein L26-like 1	RPL26;RPL26L1	sp|P61254|RL26_HUMAN 60S ribosomal protein L26 OS=Homo sapiens OX=9606 GN=RPL26 PE=1 SV=1;sp|Q9UNX3|RL26L_HUMAN 60S ribosomal protein L26-like 1 OS=Homo sapiens OX=9606 GN=RPL26L1 PE=1 SV=1	2	4	4	4	3	0	4	0	3	2	0	3	0	2	3	0	4	0	3	2	0	3	0	2	3	0	4	0	3	2	0	3	0	2	17.258	12.4	17.9	10785000	58114000	1198300	6457100
P22087	P22087	rRNA 2-O-methyltransferase fibrillarin	FBL	sp|P22087|FBRL_HUMAN rRNA 2-O-methyltransferase fibrillarin OS=Homo sapiens OX=9606 GN=FBL PE=1 SV=2	1	4	4	3	0	0	0	0	0	0	0	4	0	1	0	0	0	0	0	0	0	4	0	1	0	0	0	0	0	0	0	3	0	0	33.784	0	17.8	0	35501000	0	1543500
P62244	P62244	40S ribosomal protein S15a	RPS15A	sp|P62244|RS15A_HUMAN 40S ribosomal protein S15a OS=Homo sapiens OX=9606 GN=RPS15A PE=1 SV=2	1	5	5	5	3	0	3	2	4	1	0	2	0	2	3	0	3	2	4	1	0	2	0	2	3	0	3	2	4	1	0	2	0	2	14.839	6.2	17.7	22288000	35377000	2228800	3537700
P46776	P46776	60S ribosomal protein L27a	RPL27A	sp|P46776|RL27A_HUMAN 60S ribosomal protein L27a OS=Homo sapiens OX=9606 GN=RPL27A PE=1 SV=2	1	5	5	5	2	2	5	1	3	2	1	3	1	2	2	2	5	1	3	2	1	3	1	2	2	2	5	1	3	2	1	3	1	2	16.561	14.2	16.9	105700000	191910000	13212000	23989000
P02768	P02768	Serum albumin	ALB	sp|P02768|ALBU_HUMAN Albumin OS=Homo sapiens OX=9606 GN=ALB PE=1 SV=2	1	24	24	24	2	2	12	4	3	16	4	9	7	2	2	2	12	4	3	16	4	9	7	2	2	2	12	4	3	16	4	9	7	2	69.366	31.4	16.3	302830000	152920000	7210300	3641000
Q969Q0	Q969Q0	60S ribosomal protein L36a-like	RPL36AL	sp|Q969Q0|RL36L_HUMAN 60S ribosomal protein L36a-like OS=Homo sapiens OX=9606 GN=RPL36AL PE=1 SV=3	1	5	5	1	0	1	4	1	3	1	0	2	0	1	0	1	4	1	3	1	0	2	0	1	0	0	0	0	1	0	0	0	0	0	12.469	8.5	16	67417000	72660000	11236000	12110000
P62263	P62263	40S ribosomal protein S14	RPS14	sp|P62263|RS14_HUMAN 40S ribosomal protein S14 OS=Homo sapiens OX=9606 GN=RPS14 PE=1 SV=3	1	2	2	2	1	2	1	1	1	2	1	2	0	2	1	2	1	1	1	2	1	2	0	2	1	2	1	1	1	2	1	2	0	2	16.273	15.9	15.9	42465000	87765000	7077600	14628000
P60660	P60660	Myosin light polypeptide 6	MYL6	sp|P60660|MYL6_HUMAN Myosin light polypeptide 6 OS=Homo sapiens OX=9606 GN=MYL6 PE=1 SV=2	1	2	2	2	0	0	0	0	0	0	0	2	1	1	0	0	0	0	0	0	0	2	1	1	0	0	0	0	0	0	0	2	1	1	16.93	0	15.2	0	16951000	0	1541000
P62847	P62847	40S ribosomal protein S24	RPS24	sp|P62847|RS24_HUMAN 40S ribosomal protein S24 OS=Homo sapiens OX=9606 GN=RPS24 PE=1 SV=1	1	6	6	6	3	2	5	0	5	1	0	2	0	2	3	2	5	0	5	1	0	2	0	2	3	2	5	0	5	1	0	2	0	2	15.423	9	15	66177000	150900000	9453900	21558000
O75367	O75367	Core histone macro-H2A.1	H2AFY	sp|O75367|H2AY_HUMAN Core histone macro-H2A.1 OS=Homo sapiens OX=9606 GN=MACROH2A1 PE=1 SV=4	1	3	3	3	0	0	0	0	0	0	0	3	0	0	0	0	0	0	0	0	0	3	0	0	0	0	0	0	0	0	0	3	0	0	39.617	0	14	0	27522000	0	1448600
A0A0C4DH67;A0A0C4DH69;A0A075B6S5	A0A0C4DH67;A0A0C4DH69;A0A075B6S5		IGKV1-8;IGKV1-9;IGKV1-27	sp|A0A0C4DH67|KV108_HUMAN Immunoglobulin kappa variable 1-8 OS=Homo sapiens OX=9606 GN=IGKV1-8 PE=3 SV=1;sp|A0A0C4DH69|KV109_HUMAN Immunoglobulin kappa variable 1-9 OS=Homo sapiens OX=9606 GN=IGKV1-9 PE=3 SV=1;sp|A0A075B6S5|KV127_HUMAN Immunoglobulin kappa	3	1	1	1	0	0	0	0	1	0	0	1	0	1	0	0	0	0	1	0	0	1	0	1	0	0	0	0	1	0	0	1	0	1	12.537	0	13.9	0	58902000	0	11780000
Q07020	Q07020	60S ribosomal protein L18	RPL18	sp|Q07020|RL18_HUMAN 60S ribosomal protein L18 OS=Homo sapiens OX=9606 GN=RPL18 PE=1 SV=2	1	12	3	3	0	2	3	0	1	0	0	2	0	0	0	2	3	0	1	0	0	2	0	0	0	2	3	0	1	0	0	2	0	0	21.634	0	13.8	0	17214000	0	1912600
P0DP09;A0A0B4J2D9	P0DP09;A0A0B4J2D9		IGKV1D-13	sp|P0DP09|KV113_HUMAN Immunoglobulin kappa variable 1-13 OS=Homo sapiens OX=9606 GN=IGKV1-13 PE=3 SV=1;sp|A0A0B4J2D9|KVD13_HUMAN Immunoglobulin kappa variable 1D-13 OS=Homo sapiens OX=9606 GN=IGKV1D-13 PE=3 SV=1	2	1	1	1	0	0	0	0	0	0	0	1	0	1	0	0	0	0	0	0	0	1	0	1	0	0	0	0	0	0	0	1	0	1	12.569	0	13.7	0	76461000	0	15292000
Q01469	Q01469	Fatty acid-binding protein, epidermal	FABP5	sp|Q01469|FABP5_HUMAN Fatty acid-binding protein 5 OS=Homo sapiens OX=9606 GN=FABP5 PE=1 SV=3	1	4	4	4	3	1	1	2	4	2	1	2	1	1	3	1	1	2	4	2	1	2	1	1	3	1	1	2	4	2	1	2	1	1	15.164	13.3	13.3	22761000	31868000	2069200	2897100
P06702	P06702	Protein S100-A9	S100A9	sp|P06702|S10A9_HUMAN Protein S100-A9 OS=Homo sapiens OX=9606 GN=S100A9 PE=1 SV=1	1	3	3	3	1	0	1	2	2	3	0	1	0	1	1	0	1	2	2	3	0	1	0	1	1	0	1	2	2	3	0	1	0	1	13.242	36	13.2	35465000	0	3940500	0
P19105;O14950;P24844	P19105;O14950;P24844	Myosin regulatory light chain 12A;Myosin regulatory light chain 12B;Myosin regulatory light polypeptide 9	MYL12A;MYL12B;MYL9	sp|P19105|ML12A_HUMAN Myosin regulatory light chain 12A OS=Homo sapiens OX=9606 GN=MYL12A PE=1 SV=2;sp|O14950|ML12B_HUMAN Myosin regulatory light chain 12B OS=Homo sapiens OX=9606 GN=MYL12B PE=1 SV=2;sp|P24844|MYL9_HUMAN Myosin regulatory light polypeptide	3	2	2	2	0	0	0	0	0	0	0	2	0	0	0	0	0	0	0	0	0	2	0	0	0	0	0	0	0	0	0	2	0	0	19.794	0	12.9	0	29263000	0	2660300
P17844;Q92841	P17844	Probable ATP-dependent RNA helicase DDX5	DDX5	sp|P17844|DDX5_HUMAN Probable ATP-dependent RNA helicase DDX5 OS=Homo sapiens OX=9606 GN=DDX5 PE=1 SV=1	2	9	9	9	2	1	1	0	3	1	0	6	0	2	2	1	1	0	3	1	0	6	0	2	2	1	1	0	3	1	0	6	0	2	69.147	2.4	12.4	0	66206000	0	1839000
P17066;P48741	P17066	Heat shock 70 kDa protein 6	HSPA6	sp|P17066|HSP76_HUMAN Heat shock 70 kDa protein 6 OS=Homo sapiens OX=9606 GN=HSPA6 PE=1 SV=2	2	11	1	1	2	6	6	11	6	2	5	7	5	5	0	1	1	1	1	1	1	1	1	1	0	1	1	1	1	1	1	1	1	1	71.027	4.2	12.3	10981000	60317000	281570	1546600
P15880	P15880	40S ribosomal protein S2	RPS2	sp|P15880|RS2_HUMAN 40S ribosomal protein S2 OS=Homo sapiens OX=9606 GN=RPS2 PE=1 SV=2	1	7	7	7	1	4	4	2	4	2	0	4	0	0	1	4	4	2	4	2	0	4	0	0	1	4	4	2	4	2	0	4	0	0	31.324	7.2	11.9	1242400	33269000	56472	1512200
P05109	P05109	Protein S100-A8;Protein S100-A8, N-terminally processed	S100A8	sp|P05109|S10A8_HUMAN Protein S100-A8 OS=Homo sapiens OX=9606 GN=S100A8 PE=1 SV=1	1	2	2	2	1	1	1	0	1	2	0	1	0	1	1	1	1	0	1	2	0	1	0	1	1	1	1	0	1	2	0	1	0	1	10.834	23.7	11.8	144950000	28812000	18118000	3601400
Q5T749	Q5T749	Keratinocyte proline-rich protein	KPRP	sp|Q5T749|KPRP_HUMAN Keratinocyte proline-rich protein OS=Homo sapiens OX=9606 GN=KPRP PE=1 SV=1	1	10	10	10	3	1	4	3	1	4	2	4	0	4	3	1	4	3	1	4	2	4	0	4	3	1	4	3	1	4	2	4	0	4	64.135	9	11.2	24282000	37747000	783280	1217600
P07437;Q9BVA1;Q13885;Q13509;Q9BUF5;Q3ZCM7;A6NNZ2;Q9H4B7	P07437;Q9BVA1;Q13885	Tubulin beta chain;Tubulin beta-2B chain;Tubulin beta-2A chain	TUBB;TUBB2B;TUBB2A	sp|P07437|TBB5_HUMAN Tubulin beta chain OS=Homo sapiens OX=9606 GN=TUBB PE=1 SV=2;sp|Q9BVA1|TBB2B_HUMAN Tubulin beta-2B chain OS=Homo sapiens OX=9606 GN=TUBB2B PE=1 SV=1;sp|Q13885|TBB2A_HUMAN Tubulin beta-2A chain OS=Homo sapiens OX=9606 GN=TUBB2A PE=1 SV=	8	11	11	2	1	0	5	7	6	1	2	4	2	2	1	0	5	7	6	1	2	4	2	2	0	0	0	2	1	0	0	0	0	0	49.67	3.2	11	2482100	63879000	112820	2903600
P68371;P04350	P68371;P04350	Tubulin beta-4B chain;Tubulin beta-4A chain	TUBB4B;TUBB4A	sp|P68371|TBB4B_HUMAN Tubulin beta-4B chain OS=Homo sapiens OX=9606 GN=TUBB4B PE=1 SV=1;sp|P04350|TBB4A_HUMAN Tubulin beta-4A chain OS=Homo sapiens OX=9606 GN=TUBB4A PE=1 SV=2	2	11	2	2	1	0	6	7	6	1	2	4	2	2	0	0	1	2	1	0	0	0	0	0	0	0	1	2	1	0	0	0	0	0	49.83	3.1	11	0	0	0	0
Q9Y6A4	Q9Y6A4	Cilia- and flagella-associated protein 20	CFAP20	sp|Q9Y6A4|CFA20_HUMAN Cilia- and flagella-associated protein 20 OS=Homo sapiens OX=9606 GN=CFAP20 PE=1 SV=1	1	2	2	2	0	0	0	0	0	0	0	2	0	0	0	0	0	0	0	0	0	2	0	0	0	0	0	0	0	0	0	2	0	0	22.774	0	10.9	0	20953000	0	1611800
P50914	P50914	60S ribosomal protein L14	RPL14	sp|P50914|RL14_HUMAN 60S ribosomal protein L14 OS=Homo sapiens OX=9606 GN=RPL14 PE=1 SV=4	1	2	2	2	0	2	0	1	0	0	0	2	0	0	0	2	0	1	0	0	0	2	0	0	0	2	0	1	0	0	0	2	0	0	23.432	0	10.7	0	25649000	0	2137400
P02545	P02545	Prelamin-A/C;Lamin-A/C	LMNA	sp|P02545|LMNA_HUMAN Prelamin-A/C OS=Homo sapiens OX=9606 GN=LMNA PE=1 SV=1	1	9	9	9	0	0	0	0	1	1	0	7	0	7	0	0	0	0	1	1	0	7	0	7	0	0	0	0	1	1	0	7	0	7	74.139	1.5	10.7	6936300	52918000	157640	1202700
E9PRG8	E9PRG8	Uncharacterized protein C11orf98	C11orf98	sp|E9PRG8|CK098_HUMAN Uncharacterized protein C11orf98 OS=Homo sapiens OX=9606 GN=C11orf98 PE=4 SV=2	1	1	1	1	0	0	1	0	1	1	0	1	0	0	0	0	1	0	1	1	0	1	0	0	0	0	1	0	1	1	0	1	0	0	14.234	10.6	10.6	78680000	170420000	9835000	21302000
Q06830	Q06830	Peroxiredoxin-1	PRDX1	sp|Q06830|PRDX1_HUMAN Peroxiredoxin-1 OS=Homo sapiens OX=9606 GN=PRDX1 PE=1 SV=1	1	2	1	1	0	2	0	1	1	0	0	2	0	1	0	1	0	1	0	0	0	1	0	0	0	1	0	1	0	0	0	1	0	0	22.11	0	10.6	0	8020900	0	534720
P49458	P49458	Signal recognition particle 9 kDa protein	SRP9	sp|P49458|SRP09_HUMAN Signal recognition particle 9 kDa protein OS=Homo sapiens OX=9606 GN=SRP9 PE=1 SV=2	1	2	2	2	1	0	2	0	1	0	0	1	0	1	1	0	2	0	1	0	0	1	0	1	1	0	2	0	1	0	0	1	0	1	10.112	0	10.5	0	4076000	0	582290
Q01081;P0DN76;Q8WU68	Q01081;P0DN76;Q8WU68	Splicing factor U2AF 35 kDa subunit;Splicing factor U2AF 26 kDa subunit	U2AF1;U2AF1L4	sp|Q01081|U2AF1_HUMAN Splicing factor U2AF 35 kDa subunit OS=Homo sapiens OX=9606 GN=U2AF1 PE=1 SV=3;sp|P0DN76|U2AF5_HUMAN Splicing factor U2AF 35 kDa subunit-like protein OS=Homo sapiens OX=9606 GN=U2AF1L5 PE=1 SV=1;sp|Q8WU68|U2AF4_HUMAN Splicing factor U	3	2	2	2	0	1	0	1	0	0	0	2	0	0	0	1	0	1	0	0	0	2	0	0	0	1	0	1	0	0	0	2	0	0	27.872	0	10.4	0	9352600	0	779390
Q86Y79	Q86Y79	Probable peptidyl-tRNA hydrolase	PTRH1	sp|Q86Y79|PTH_HUMAN Probable peptidyl-tRNA hydrolase OS=Homo sapiens OX=9606 GN=PTRH1 PE=1 SV=1	1	1	1	1	0	0	0	0	0	0	0	1	0	0	0	0	0	0	0	0	0	1	0	0	0	0	0	0	0	0	0	1	0	0	22.936	0	10.3	0	1764000	0	126000
P35268	P35268	60S ribosomal protein L22	RPL22	sp|P35268|RL22_HUMAN 60S ribosomal protein L22 OS=Homo sapiens OX=9606 GN=RPL22 PE=1 SV=2	1	1	1	1	0	1	1	1	1	0	0	1	0	0	0	1	1	1	1	0	0	1	0	0	0	1	1	1	1	0	0	1	0	0	14.787	0	10.2	0	18448000	0	3074600
P60866	P60866	40S ribosomal protein S20	RPS20	sp|P60866|RS20_HUMAN 40S ribosomal protein S20 OS=Homo sapiens OX=9606 GN=RPS20 PE=1 SV=1	1	4	4	4	1	0	2	1	3	1	0	1	0	3	1	0	2	1	3	1	0	1	0	3	1	0	2	1	3	1	0	1	0	3	13.373	10.1	10.1	17441000	49953000	2906800	8325400
Q02543	Q02543	60S ribosomal protein L18a	RPL18A	sp|Q02543|RL18A_HUMAN 60S ribosomal protein L18a OS=Homo sapiens OX=9606 GN=RPL18A PE=1 SV=2	1	4	4	4	1	3	2	1	1	0	1	2	0	0	1	3	2	1	1	0	1	2	0	0	1	3	2	1	1	0	1	2	0	0	20.762	0	9.7	0	6687100	0	514400
Q99988	Q99988	Growth/differentiation factor 15	GDF15	sp|Q99988|GDF15_HUMAN Growth/differentiation factor 15 OS=Homo sapiens OX=9606 GN=GDF15 PE=1 SV=3	1	5	5	5	0	0	0	0	0	1	0	3	0	3	0	0	0	0	0	1	0	3	0	3	0	0	0	0	0	1	0	3	0	3	34.14	2.9	9.7	3088100	15492000	154400	774600
P30050	P30050	60S ribosomal protein L12	RPL12	sp|P30050|RL12_HUMAN 60S ribosomal protein L12 OS=Homo sapiens OX=9606 GN=RPL12 PE=1 SV=1	1	3	3	3	0	3	0	1	0	1	0	1	0	0	0	3	0	1	0	1	0	1	0	0	0	3	0	1	0	1	0	1	0	0	17.818	9.7	9.7	1795800	3432800	163260	312070
Q9NZT1	Q9NZT1	Calmodulin-like protein 5	CALML5	sp|Q9NZT1|CALL5_HUMAN Calmodulin-like protein 5 OS=Homo sapiens OX=9606 GN=CALML5 PE=1 SV=2	1	4	4	4	0	0	0	1	2	0	0	2	0	1	0	0	0	1	2	0	0	2	0	1	0	0	0	1	2	0	0	2	0	1	15.892	0	9.6	0	14244000	0	1582600
P46778	P46778	60S ribosomal protein L21	RPL21	sp|P46778|RL21_HUMAN 60S ribosomal protein L21 OS=Homo sapiens OX=9606 GN=RPL21 PE=1 SV=2	1	1	1	1	0	1	0	0	0	0	0	1	0	1	0	1	0	0	0	0	0	1	0	1	0	1	0	0	0	0	0	1	0	1	18.565	0	9.4	0	23098000	0	2887200
Q9BW19	Q9BW19	Kinesin-like protein KIFC1	KIFC1	sp|Q9BW19|KIFC1_HUMAN Kinesin-like protein KIFC1 OS=Homo sapiens OX=9606 GN=KIFC1 PE=1 SV=2	1	6	6	6	1	0	3	0	1	0	0	3	0	0	1	0	3	0	1	0	0	3	0	0	1	0	3	0	1	0	0	3	0	0	73.747	0	9.1	0	14488000	0	336930
P61247	P61247	40S ribosomal protein S3a	RPS3A	sp|P61247|RS3A_HUMAN 40S ribosomal protein S3a OS=Homo sapiens OX=9606 GN=RPS3A PE=1 SV=2	1	6	6	6	1	4	1	3	1	1	0	2	0	1	1	4	1	3	1	1	0	2	0	1	1	4	1	3	1	1	0	2	0	1	29.945	5.3	9.1	15153000	58730000	797510	3091100
P11142;P54652	P11142	Heat shock cognate 71 kDa protein	HSPA8	sp|P11142|HSP7C_HUMAN Heat shock cognate 71 kDa protein OS=Homo sapiens OX=9606 GN=HSPA8 PE=1 SV=1	2	24	21	19	4	5	5	23	10	1	2	5	2	2	3	4	4	20	8	1	1	4	1	1	3	4	4	18	7	1	1	4	1	1	70.897	1.5	8.8	7022300	41833000	189790	1130600
P07477;P07478;Q8NHM4	P07477;P07478;Q8NHM4	Trypsin-1;Alpha-trypsin chain 1;Alpha-trypsin chain 2;Trypsin-2;Putative trypsin-6	PRSS1;PRSS2;PRSS3P2	sp|P07477|TRY1_HUMAN Trypsin-1 OS=Homo sapiens OX=9606 GN=PRSS1 PE=1 SV=1;sp|P07478|TRY2_HUMAN Trypsin-2 OS=Homo sapiens OX=9606 GN=PRSS2 PE=1 SV=1;sp|Q8NHM4|TRY6_HUMAN Putative trypsin-6 OS=Homo sapiens OX=9606 GN=PRSS3P2 PE=5 SV=2	3	1	1	1	0	1	0	1	0	0	0	1	0	0	0	1	0	1	0	0	0	1	0	0	0	1	0	1	0	0	0	1	0	0	26.558	0	8.1	0	24358000	0	2029800
P52434	P52434	DNA-directed RNA polymerases I, II, and III subunit RPABC3	POLR2H	sp|P52434|RPAB3_HUMAN DNA-directed RNA polymerases I, II, and III subunit RPABC3 OS=Homo sapiens OX=9606 GN=POLR2H PE=1 SV=4	1	2	2	2	0	0	0	1	0	0	0	1	0	0	0	0	0	1	0	0	0	1	0	0	0	0	0	1	0	0	0	1	0	0	17.143	0	8	0	1990100	0	199010
P18124	P18124	60S ribosomal protein L7	RPL7	sp|P18124|RL7_HUMAN 60S ribosomal protein L7 OS=Homo sapiens OX=9606 GN=RPL7 PE=1 SV=1	1	4	4	4	0	3	1	2	0	0	1	1	2	0	0	3	1	2	0	0	1	1	2	0	0	3	1	2	0	0	1	1	2	0	29.225	0	7.7	0	14010000	0	875600
P49207	P49207	60S ribosomal protein L34	RPL34	sp|P49207|RL34_HUMAN 60S ribosomal protein L34 OS=Homo sapiens OX=9606 GN=RPL34 PE=1 SV=3	1	3	3	3	0	1	0	0	2	0	0	1	0	1	0	1	0	0	2	0	0	1	0	1	0	1	0	0	2	0	0	1	0	1	13.293	0	7.7	0	18383000	0	3063900
P62750	P62750	60S ribosomal protein L23a	RPL23A	sp|P62750|RL23A_HUMAN 60S ribosomal protein L23a OS=Homo sapiens OX=9606 GN=RPL23A PE=1 SV=1	1	4	4	4	0	1	1	0	4	0	0	1	0	2	0	1	1	0	4	0	0	1	0	2	0	1	1	0	4	0	0	1	0	2	17.695	0	7.7	0	7481900	0	831320
P49721	P49721	Proteasome subunit beta type-2	PSMB2	sp|P49721|PSB2_HUMAN Proteasome subunit beta type-2 OS=Homo sapiens OX=9606 GN=PSMB2 PE=1 SV=1	1	1	1	1	0	0	0	0	0	0	0	1	0	0	0	0	0	0	0	0	0	1	0	0	0	0	0	0	0	0	0	1	0	0	22.836	0	7.5	0	0	0	0
P25311	P25311	Zinc-alpha-2-glycoprotein	AZGP1	sp|P25311|ZA2G_HUMAN Zinc-alpha-2-glycoprotein OS=Homo sapiens OX=9606 GN=AZGP1 PE=1 SV=2	1	2	2	2	1	0	1	1	1	1	0	2	0	0	1	0	1	1	1	1	0	2	0	0	1	0	1	1	1	1	0	2	0	0	34.258	3.4	7.4	0	7955500	0	418710
Q96KC2	Q96KC2	ADP-ribosylation factor-like protein 5B	ARL5B	sp|Q96KC2|ARL5B_HUMAN ADP-ribosylation factor-like protein 5B OS=Homo sapiens OX=9606 GN=ARL5B PE=1 SV=1	1	1	1	1	0	0	0	0	0	0	0	1	0	0	0	0	0	0	0	0	0	1	0	0	0	0	0	0	0	0	0	1	0	0	20.374	0	7.3	0	0	0	0
P67809;P16989;Q9Y2T7	P67809	Nuclease-sensitive element-binding protein 1	YBX1	sp|P67809|YBOX1_HUMAN Y-box-binding protein 1 OS=Homo sapiens OX=9606 GN=YBX1 PE=1 SV=3	3	3	3	3	0	0	1	2	0	0	0	1	0	1	0	0	1	2	0	0	0	1	0	1	0	0	1	2	0	0	0	1	0	1	35.924	0	7.1	0	0	0	0
O75223	O75223	Gamma-glutamylcyclotransferase	GGCT	sp|O75223|GGCT_HUMAN Gamma-glutamylcyclotransferase OS=Homo sapiens OX=9606 GN=GGCT PE=1 SV=1	1	1	1	1	0	0	0	0	0	0	0	1	0	0	0	0	0	0	0	0	0	1	0	0	0	0	0	0	0	0	0	1	0	0	21.007	0	6.9	0	5063200	0	361660
Q9UH99	Q9UH99	SUN domain-containing protein 2	SUN2	sp|Q9UH99|SUN2_HUMAN SUN domain-containing protein 2 OS=Homo sapiens OX=9606 GN=SUN2 PE=1 SV=3	1	9	9	9	0	3	0	0	0	0	1	3	0	9	0	3	0	0	0	0	1	3	0	9	0	3	0	0	0	0	1	3	0	9	80.31	0	6.6	0	42033000	0	1236300
Q8N3E9	Q8N3E9	1-phosphatidylinositol 4,5-bisphosphate phosphodiesterase delta-3	PLCD3	sp|Q8N3E9|PLCD3_HUMAN 1-phosphatidylinositol 4,5-bisphosphate phosphodiesterase delta-3 OS=Homo sapiens OX=9606 GN=PLCD3 PE=1 SV=3	1	7	7	7	0	0	0	0	0	3	0	3	0	2	0	0	0	0	0	3	0	3	0	2	0	0	0	0	0	3	0	3	0	2	89.257	6.1	6.5	25730000	18268000	695420	493730
Q9NX20	Q9NX20	39S ribosomal protein L16, mitochondrial	MRPL16	sp|Q9NX20|RM16_HUMAN 39S ribosomal protein L16, mitochondrial OS=Homo sapiens OX=9606 GN=MRPL16 PE=1 SV=1	1	4	4	4	2	0	1	0	3	1	0	1	0	1	2	0	1	0	3	1	0	1	0	1	2	0	1	0	3	1	0	1	0	1	28.449	4	6.4	6087200	4664100	434800	333150
Q8N490	Q8N490	Probable hydrolase PNKD	PNKD	sp|Q8N490|PNKD_HUMAN Probable hydrolase PNKD OS=Homo sapiens OX=9606 GN=PNKD PE=1 SV=2	1	1	1	1	0	0	0	0	0	0	0	1	0	1	0	0	0	0	0	0	0	1	0	1	0	0	0	0	0	0	0	1	0	1	42.875	0	6.2	0	11871000	0	659510
Q12905	Q12905	Interleukin enhancer-binding factor 2	ILF2	sp|Q12905|ILF2_HUMAN Interleukin enhancer-binding factor 2 OS=Homo sapiens OX=9606 GN=ILF2 PE=1 SV=2	1	2	2	2	0	0	0	0	0	0	0	2	0	0	0	0	0	0	0	0	0	2	0	0	0	0	0	0	0	0	0	2	0	0	43.062	0	6.2	0	10931000	0	520530
Q8WVM0	Q8WVM0	Dimethyladenosine transferase 1, mitochondrial	TFB1M	sp|Q8WVM0|TFB1M_HUMAN Dimethyladenosine transferase 1, mitochondrial OS=Homo sapiens OX=9606 GN=TFB1M PE=1 SV=1	1	4	4	4	0	0	1	0	0	3	0	2	0	1	0	0	1	0	0	3	0	2	0	1	0	0	1	0	0	3	0	2	0	1	39.542	9.8	6.1	22192000	8907600	887660	356300
Q56P03	Q56P03	E2F-associated phosphoprotein	EAPP	sp|Q56P03|EAPP_HUMAN E2F-associated phosphoprotein OS=Homo sapiens OX=9606 GN=EAPP PE=1 SV=4	1	1	1	1	1	0	1	1	1	1	1	1	1	1	1	0	1	1	1	1	1	1	1	1	1	0	1	1	1	1	1	1	1	1	32.762	6	6	0	0	0	0
P52272	P52272	Heterogeneous nuclear ribonucleoprotein M	HNRNPM	sp|P52272|HNRPM_HUMAN Heterogeneous nuclear ribonucleoprotein M OS=Homo sapiens OX=9606 GN=HNRNPM PE=1 SV=3	1	3	3	3	0	2	0	0	0	0	0	3	0	0	0	2	0	0	0	0	0	3	0	0	0	2	0	0	0	0	0	3	0	0	77.515	0	5.8	0	9045600	0	164460
P01857;P0DOX5	P01857;P0DOX5	Ig gamma-1 chain C region	IGHG1	sp|P01857|IGHG1_HUMAN Immunoglobulin heavy constant gamma 1 OS=Homo sapiens OX=9606 GN=IGHG1 PE=1 SV=1;sp|P0DOX5|IGG1_HUMAN Immunoglobulin gamma-1 heavy chain OS=Homo sapiens OX=9606 PE=1 SV=2	2	6	1	1	2	0	1	0	2	5	0	3	0	2	0	0	0	0	0	1	0	0	0	0	0	0	0	0	0	1	0	0	0	0	36.105	21.5	5.8	0	0	0	0
P05141;P12235;Q9H0C2	P05141;P12235	ADP/ATP translocase 2;ADP/ATP translocase 2, N-terminally processed;ADP/ATP translocase 1	SLC25A5;SLC25A4	sp|P05141|ADT2_HUMAN ADP/ATP translocase 2 OS=Homo sapiens OX=9606 GN=SLC25A5 PE=1 SV=7;sp|P12235|ADT1_HUMAN ADP/ATP translocase 1 OS=Homo sapiens OX=9606 GN=SLC25A4 PE=1 SV=4	3	8	8	3	2	3	1	7	3	1	1	2	2	1	2	3	1	7	3	1	1	2	2	1	1	0	0	3	0	1	0	1	0	1	32.852	3	5.7	0	16906000	0	845290
P32119	P32119	Peroxiredoxin-2	PRDX2	sp|P32119|PRDX2_HUMAN Peroxiredoxin-2 OS=Homo sapiens OX=9606 GN=PRDX2 PE=1 SV=5	1	3	3	2	0	1	0	2	1	0	0	1	0	1	0	1	0	2	1	0	0	1	0	1	0	0	0	2	0	0	0	0	0	0	21.892	0	5.6	0	14885000	0	1063200
Q8N5A5	Q8N5A5	Zinc finger CCCH-type with G patch domain-containing protein	ZGPAT	sp|Q8N5A5|ZGPAT_HUMAN Zinc finger CCCH-type with G patch domain-containing protein OS=Homo sapiens OX=9606 GN=ZGPAT PE=1 SV=3	1	2	2	2	0	0	0	0	0	0	0	2	0	1	0	0	0	0	0	0	0	2	0	1	0	0	0	0	0	0	0	2	0	1	57.358	0	5.5	0	11107000	0	370230
Q6P087	Q6P087	RNA pseudouridylate synthase domain-containing protein 3	RPUSD3	sp|Q6P087|RUSD3_HUMAN Mitochondrial mRNA pseudouridine synthase RPUSD3 OS=Homo sapiens OX=9606 GN=RPUSD3 PE=1 SV=3	1	5	5	5	0	0	2	0	1	0	0	1	0	2	0	0	2	0	1	0	0	1	0	2	0	0	2	0	1	0	0	1	0	2	38.46	0	5.4	0	5073700	0	220600
P31944	P31944	Caspase-14;Caspase-14 subunit p17, mature form;Caspase-14 subunit p10, mature form;Caspase-14 subunit p20, intermediate form;Caspase-14 subunit p8, intermediate form	CASP14	sp|P31944|CASPE_HUMAN Caspase-14 OS=Homo sapiens OX=9606 GN=CASP14 PE=1 SV=2	1	1	1	1	0	0	0	0	1	0	0	1	0	0	0	0	0	0	1	0	0	1	0	0	0	0	0	0	1	0	0	1	0	0	27.679	0	5.4	0	0	0	0
Q96MN5	Q96MN5	Transcription elongation factor A N-terminal and central domain-containing protein 2	TCEANC2	sp|Q96MN5|TEAN2_HUMAN Transcription elongation factor A N-terminal and central domain-containing protein 2 OS=Homo sapiens OX=9606 GN=TCEANC2 PE=1 SV=1	1	7	7	7	1	0	3	0	7	0	0	1	0	0	1	0	3	0	7	0	0	1	0	0	1	0	3	0	7	0	0	1	0	0	24.15	0	5.3	0	3976900	0	265120
P14373	P14373	Zinc finger protein RFP	TRIM27	sp|P14373|TRI27_HUMAN Zinc finger protein RFP OS=Homo sapiens OX=9606 GN=TRIM27 PE=1 SV=1	1	2	2	2	0	0	0	0	0	0	0	2	0	0	0	0	0	0	0	0	0	2	0	0	0	0	0	0	0	0	0	2	0	0	58.489	0	5.3	0	19849000	0	763420
P28074	P28074	Proteasome subunit beta type-5	PSMB5	sp|P28074|PSB5_HUMAN Proteasome subunit beta type-5 OS=Homo sapiens OX=9606 GN=PSMB5 PE=1 SV=3	1	2	2	2	0	0	0	2	0	0	0	1	0	0	0	0	0	2	0	0	0	1	0	0	0	0	0	2	0	0	0	1	0	0	28.48	0	5.3	0	2596200	0	152720
P28799	P28799	Granulins;Acrogranin;Paragranulin;Granulin-1;Granulin-2;Granulin-3;Granulin-4;Granulin-5;Granulin-6;Granulin-7	GRN	sp|P28799|GRN_HUMAN Progranulin OS=Homo sapiens OX=9606 GN=GRN PE=1 SV=2	1	7	7	7	3	0	3	0	3	4	0	3	0	3	3	0	3	0	3	4	0	3	0	3	3	0	3	0	3	4	0	3	0	3	63.544	5.6	5.1	105420000	83253000	4583500	3619700
P01860	P01860	Ig gamma-3 chain C region	IGHG3	sp|P01860|IGHG3_HUMAN Immunoglobulin heavy constant gamma 3 OS=Homo sapiens OX=9606 GN=IGHG3 PE=1 SV=2	1	6	6	0	2	0	1	0	2	5	0	3	0	2	2	0	1	0	2	5	0	3	0	2	0	0	0	0	0	0	0	0	0	0	41.287	15.1	5	1248200000	2454500000	73423000	144380000
P10412;P16403;P16402;Q02539;P22492	P10412;P16403;P16402;Q02539;P22492	Histone H1.4;Histone H1.2;Histone H1.3;Histone H1.1;Histone H1t	HIST1H1E;HIST1H1C;HIST1H1D;HIST1H1A;HIST1H1T	sp|P10412|H14_HUMAN Histone H1.4 OS=Homo sapiens OX=9606 GN=H1-4 PE=1 SV=2;sp|P16403|H12_HUMAN Histone H1.2 OS=Homo sapiens OX=9606 GN=H1-2 PE=1 SV=2;sp|P16402|H13_HUMAN Histone H1.3 OS=Homo sapiens OX=9606 GN=H1-3 PE=1 SV=2;sp|Q02539|H11_HUMAN Histone H1.	5	2	2	2	0	1	1	0	1	0	1	1	0	0	0	1	1	0	1	0	1	1	0	0	0	1	1	0	1	0	1	1	0	0	21.865	0	5	0	19341000	0	1611800
P68104;Q5VTE0;Q05639	P68104;Q5VTE0;Q05639	Elongation factor 1-alpha 1;Putative elongation factor 1-alpha-like 3;Elongation factor 1-alpha 2	EEF1A1;EEF1A1P5;EEF1A2	sp|P68104|EF1A1_HUMAN Elongation factor 1-alpha 1 OS=Homo sapiens OX=9606 GN=EEF1A1 PE=1 SV=1;sp|Q5VTE0|EF1A3_HUMAN Putative elongation factor 1-alpha-like 3 OS=Homo sapiens OX=9606 GN=EEF1A1P5 PE=5 SV=1;sp|Q05639|EF1A2_HUMAN Elongation factor 1-alpha 2 OS	3	3	3	3	0	1	0	3	2	2	1	2	1	1	0	1	0	3	2	2	1	2	1	1	0	1	0	3	2	2	1	2	1	1	50.14	5	5	18595000	24389000	743800	975570
Q02413	Q02413	Desmoglein-1	DSG1	sp|Q02413|DSG1_HUMAN Desmoglein-1 OS=Homo sapiens OX=9606 GN=DSG1 PE=1 SV=2	1	9	9	9	2	0	4	4	4	3	1	3	1	2	2	0	4	4	4	3	1	3	1	2	2	0	4	4	4	3	1	3	1	2	113.75	4.6	4.9	14440000	38777000	328180	881290
P0C7P4	P0C7P4	Putative cytochrome b-c1 complex subunit Rieske-like protein 1	UQCRFS1P1	sp|P0C7P4|UCRIL_HUMAN Putative cytochrome b-c1 complex subunit Rieske-like protein 1 OS=Homo sapiens OX=9606 GN=UQCRFS1P1 PE=5 SV=1	1	1	1	1	1	0	1	0	0	1	0	1	0	1	1	0	1	0	0	1	0	1	0	1	1	0	1	0	0	1	0	1	0	1	30.815	4.9	4.9	0	0	0	0
P07305	P07305	Histone H1.0;Histone H1.0, N-terminally processed	H1F0	sp|P07305|H10_HUMAN Histone H1.0 OS=Homo sapiens OX=9606 GN=H1-0 PE=1 SV=3	1	1	1	1	0	1	0	0	0	1	0	1	0	1	0	1	0	0	0	1	0	1	0	1	0	1	0	0	0	1	0	1	0	1	20.863	4.6	4.6	14461000	20627000	2065800	2946700
P84098	P84098	60S ribosomal protein L19	RPL19	sp|P84098|RL19_HUMAN 60S ribosomal protein L19 OS=Homo sapiens OX=9606 GN=RPL19 PE=1 SV=1	1	4	4	4	0	1	0	2	2	0	0	1	1	1	0	1	0	2	2	0	0	1	1	1	0	1	0	2	2	0	0	1	1	1	23.466	0	4.6	0	20962000	0	2329100
Q00839	Q00839	Heterogeneous nuclear ribonucleoprotein U	HNRNPU	sp|Q00839|HNRPU_HUMAN Heterogeneous nuclear ribonucleoprotein U OS=Homo sapiens OX=9606 GN=HNRNPU PE=1 SV=6	1	5	5	5	0	2	0	3	2	0	0	2	2	1	0	2	0	3	2	0	0	2	2	1	0	2	0	3	2	0	0	2	2	1	90.583	0	4.5	0	21077000	0	430140
Q92979	Q92979	Ribosomal RNA small subunit methyltransferase NEP1	EMG1	sp|Q92979|NEP1_HUMAN Ribosomal RNA small subunit methyltransferase NEP1 OS=Homo sapiens OX=9606 GN=EMG1 PE=1 SV=4	1	2	2	2	0	0	0	0	1	0	0	1	0	1	0	0	0	0	1	0	0	1	0	1	0	0	0	0	1	0	0	1	0	1	26.72	0	4.5	0	6454100	0	379650
P06748	P06748	Nucleophosmin	NPM1	sp|P06748|NPM_HUMAN Nucleophosmin OS=Homo sapiens OX=9606 GN=NPM1 PE=1 SV=2	1	1	1	1	0	1	0	0	0	0	0	1	1	0	0	1	0	0	0	0	0	1	1	0	0	1	0	0	0	0	0	1	1	0	32.575	0	4.4	0	18881000	0	1110600
P61313	P61313	60S ribosomal protein L15	RPL15	sp|P61313|RL15_HUMAN 60S ribosomal protein L15 OS=Homo sapiens OX=9606 GN=RPL15 PE=1 SV=2	1	2	2	2	0	1	0	0	0	0	0	1	0	1	0	1	0	0	0	0	0	1	0	1	0	1	0	0	0	0	0	1	0	1	24.146	0	4.4	0	36229000	0	2587800
P62917	P62917	60S ribosomal protein L8	RPL8	sp|P62917|RL8_HUMAN 60S ribosomal protein L8 OS=Homo sapiens OX=9606 GN=RPL8 PE=1 SV=2	1	8	8	8	3	3	6	1	5	0	1	1	1	1	3	3	6	1	5	0	1	1	1	1	3	3	6	1	5	0	1	1	1	1	28.024	0	4.3	0	17825000	0	1371100
Q9Y2X3	Q9Y2X3	Nucleolar protein 58	NOP58	sp|Q9Y2X3|NOP58_HUMAN Nucleolar protein 58 OS=Homo sapiens OX=9606 GN=NOP58 PE=1 SV=1	1	2	2	2	0	0	0	0	0	0	0	2	0	0	0	0	0	0	0	0	0	2	0	0	0	0	0	0	0	0	0	2	0	0	59.578	0	4.3	0	18792000	0	647990
Q86V81	Q86V81	THO complex subunit 4	ALYREF	sp|Q86V81|THOC4_HUMAN THO complex subunit 4 OS=Homo sapiens OX=9606 GN=ALYREF PE=1 SV=3	1	1	1	1	0	0	1	0	1	0	0	1	0	0	0	0	1	0	1	0	0	1	0	0	0	0	1	0	1	0	0	1	0	0	26.888	0	4.3	0	4812400	0	320830
Q562R1	Q562R1	Beta-actin-like protein 2	ACTBL2	sp|Q562R1|ACTBL_HUMAN Beta-actin-like protein 2 OS=Homo sapiens OX=9606 GN=ACTBL2 PE=1 SV=2	1	6	1	1	1	2	0	4	1	1	2	1	3	1	0	1	0	0	0	0	0	0	0	0	0	1	0	0	0	0	0	0	0	0	42.003	4.3	4.3	0	0	0	0
O14908	O14908	PDZ domain-containing protein GIPC1	GIPC1	sp|O14908|GIPC1_HUMAN PDZ domain-containing protein GIPC1 OS=Homo sapiens OX=9606 GN=GIPC1 PE=1 SV=2	1	3	3	3	2	0	1	0	2	0	0	1	0	0	2	0	1	0	2	0	0	1	0	0	2	0	1	0	2	0	0	1	0	0	36.049	0	4.2	0	4399200	0	244400
Q08554	Q08554	Desmocollin-1	DSC1	sp|Q08554|DSC1_HUMAN Desmocollin-1 OS=Homo sapiens OX=9606 GN=DSC1 PE=1 SV=2	1	5	5	5	0	0	1	1	3	0	1	2	0	1	0	0	1	1	3	0	1	2	0	1	0	0	1	1	3	0	1	2	0	1	99.986	0	3.9	0	25330000	0	496670
Q9H6R4	Q9H6R4	Nucleolar protein 6	NOL6	sp|Q9H6R4|NOL6_HUMAN Nucleolar protein 6 OS=Homo sapiens OX=9606 GN=NOL6 PE=1 SV=2	1	3	3	3	0	0	0	0	0	0	0	3	0	0	0	0	0	0	0	0	0	3	0	0	0	0	0	0	0	0	0	3	0	0	127.59	0	3.8	0	9026600	0	152990
P62995	P62995	Transformer-2 protein homolog beta	TRA2B	sp|P62995|TRA2B_HUMAN Transformer-2 protein homolog beta OS=Homo sapiens OX=9606 GN=TRA2B PE=1 SV=1	1	1	1	1	0	0	0	0	0	0	0	1	0	0	0	0	0	0	0	0	0	1	0	0	0	0	0	0	0	0	0	1	0	0	33.665	0	3.8	0	0	0	0
Q93009	Q93009	Ubiquitin carboxyl-terminal hydrolase 7	USP7	sp|Q93009|UBP7_HUMAN Ubiquitin carboxyl-terminal hydrolase 7 OS=Homo sapiens OX=9606 GN=USP7 PE=1 SV=2	1	5	5	5	0	0	0	0	0	0	0	3	0	3	0	0	0	0	0	0	0	3	0	3	0	0	0	0	0	0	0	3	0	3	128.3	0	3.7	0	23733000	0	354220
Q9GZU2;Q9NZV7	Q9GZU2	Paternally-expressed gene 3 protein	PEG3	sp|Q9GZU2|PEG3_HUMAN Paternally-expressed gene 3 protein OS=Homo sapiens OX=9606 GN=PEG3 PE=1 SV=1	2	3	3	3	0	0	0	0	0	0	0	3	0	1	0	0	0	0	0	0	0	3	0	1	0	0	0	0	0	0	0	3	0	1	180.83	0	3.5	0	35309000	0	415400
Q9UNQ2	Q9UNQ2	Probable dimethyladenosine transferase	DIMT1	sp|Q9UNQ2|DIM1_HUMAN Probable dimethyladenosine transferase OS=Homo sapiens OX=9606 GN=DIMT1 PE=1 SV=1	1	6	6	6	0	0	5	0	3	0	0	1	0	0	0	0	5	0	3	0	0	1	0	0	0	0	5	0	3	0	0	1	0	0	35.236	0	3.5	0	9846900	0	492350
Q96PG2	Q96PG2	Membrane-spanning 4-domains subfamily A member 10	MS4A10	sp|Q96PG2|M4A10_HUMAN Membrane-spanning 4-domains subfamily A member 10 OS=Homo sapiens OX=9606 GN=MS4A10 PE=2 SV=3	1	1	1	1	1	1	1	1	1	1	1	1	1	1	1	1	1	1	1	1	1	1	1	1	1	1	1	1	1	1	1	1	1	1	29.747	3.4	3.4	206660000	164140000	14761000	11724000
P14678;P63162	P14678;P63162	Small nuclear ribonucleoprotein-associated proteins B and B;Small nuclear ribonucleoprotein-associated protein N	SNRPB;SNRPN	sp|P14678|RSMB_HUMAN Small nuclear ribonucleoprotein-associated proteins B and B OS=Homo sapiens OX=9606 GN=SNRPB PE=1 SV=2;sp|P63162|RSMN_HUMAN Small nuclear ribonucleoprotein-associated protein N OS=Homo sapiens OX=9606 GN=SNRPN PE=1 SV=1	2	2	2	2	0	1	0	2	0	0	1	1	1	0	0	1	0	2	0	0	1	1	1	0	0	1	0	2	0	0	1	1	1	0	24.61	0	3.3	0	7207300	0	423960
Q9NZM5	Q9NZM5	Glioma tumor suppressor candidate region gene 2 protein	GLTSCR2	sp|Q9NZM5|NOP53_HUMAN Ribosome biogenesis protein NOP53 OS=Homo sapiens OX=9606 GN=NOP53 PE=1 SV=2	1	4	4	4	0	0	1	0	0	1	0	2	0	2	0	0	1	0	0	1	0	2	0	2	0	0	1	0	0	1	0	2	0	2	54.389	1.7	3.3	9701900	16172000	421820	703110
Q00325	Q00325	Phosphate carrier protein, mitochondrial	SLC25A3	sp|Q00325|MPCP_HUMAN Phosphate carrier protein, mitochondrial OS=Homo sapiens OX=9606 GN=SLC25A3 PE=1 SV=2	1	2	2	2	0	0	0	1	0	0	0	1	0	0	0	0	0	1	0	0	0	1	0	0	0	0	0	1	0	0	0	1	0	0	40.094	0	3.3	0	0	0	0
P56202	P56202	Cathepsin W	CTSW	sp|P56202|CATW_HUMAN Cathepsin W OS=Homo sapiens OX=9606 GN=CTSW PE=1 SV=2	1	1	1	1	1	1	1	0	1	1	1	1	0	1	1	1	1	0	1	1	1	1	0	1	1	1	1	0	1	1	1	1	0	1	42.12	3.2	3.2	0	0	0	0
Q5T750	Q5T750	Skin-specific protein 32	XP32	sp|Q5T750|XP32_HUMAN Skin-specific protein 32 OS=Homo sapiens OX=9606 GN=XP32 PE=1 SV=1	1	2	2	2	1	1	0	1	0	1	1	1	1	1	1	1	0	1	0	1	1	1	1	1	1	1	0	1	0	1	1	1	1	1	26.238	3.2	3.2	10151000	20548000	845950	1712300
Q9NS91	Q9NS91	E3 ubiquitin-protein ligase RAD18	RAD18	sp|Q9NS91|RAD18_HUMAN E3 ubiquitin-protein ligase RAD18 OS=Homo sapiens OX=9606 GN=RAD18 PE=1 SV=2	1	1	1	1	1	0	1	0	1	1	0	1	0	1	1	0	1	0	1	1	0	1	0	1	1	0	1	0	1	1	0	1	0	1	56.222	3.2	3.2	11930000	15980000	361520	484240
Q9BY77	Q9BY77	Polymerase delta-interacting protein 3	POLDIP3	sp|Q9BY77|PDIP3_HUMAN Polymerase delta-interacting protein 3 OS=Homo sapiens OX=9606 GN=POLDIP3 PE=1 SV=2	1	2	2	2	0	0	1	0	1	0	0	1	0	0	0	0	1	0	1	0	0	1	0	0	0	0	1	0	1	0	0	1	0	0	46.089	0	3.1	0	3408300	0	121720
Q15436	Q15436	Protein transport protein Sec23A	SEC23A	sp|Q15436|SC23A_HUMAN Protein transport protein Sec23A OS=Homo sapiens OX=9606 GN=SEC23A PE=1 SV=2	1	4	4	2	0	0	2	0	0	0	0	2	0	2	0	0	2	0	0	0	0	2	0	2	0	0	2	0	0	0	0	1	0	1	86.16	0	3	0	22854000	0	585990
P07910;O60812;B7ZW38;B2RXH8;P0DMR1	P07910;O60812;B7ZW38;B2RXH8;P0DMR1	Heterogeneous nuclear ribonucleoproteins C1/C2;Heterogeneous nuclear ribonucleoprotein C-like 1;Heterogeneous nuclear ribonucleoprotein C-like 3;Heterogeneous nuclear ribonucleoprotein C-like 2;Heterogeneous nuclear ribonucleoprotein C-like 4	HNRNPC;HNRNPCL1;HNRNPCL3;HNRNPCL2;HNRNPCL4	sp|P07910|HNRPC_HUMAN Heterogeneous nuclear ribonucleoproteins C1/C2 OS=Homo sapiens OX=9606 GN=HNRNPC PE=1 SV=4;sp|O60812|HNRC1_HUMAN Heterogeneous nuclear ribonucleoprotein C-like 1 OS=Homo sapiens OX=9606 GN=HNRNPCL1 PE=1 SV=1;sp|B7ZW38|HNRC3_HUMAN Hete	5	2	2	2	0	1	0	0	0	0	0	1	0	0	0	1	0	0	0	0	0	1	0	0	0	1	0	0	0	0	0	1	0	0	33.67	0	2.9	0	27162000	0	1234600
Q96CB9	Q96CB9	5-methylcytosine rRNA methyltransferase NSUN4	NSUN4	sp|Q96CB9|NSUN4_HUMAN 5-methylcytosine rRNA methyltransferase NSUN4 OS=Homo sapiens OX=9606 GN=NSUN4 PE=1 SV=2	1	1	1	1	0	0	0	0	0	0	0	1	0	0	0	0	0	0	0	0	0	1	0	0	0	0	0	0	0	0	0	1	0	0	43.088	0	2.9	0	6111900	0	359520
P51857	P51857	3-oxo-5-beta-steroid 4-dehydrogenase	AKR1D1	sp|P51857|AK1D1_HUMAN Aldo-keto reductase family 1 member D1 OS=Homo sapiens OX=9606 GN=AKR1D1 PE=1 SV=1	1	1	1	1	0	0	0	0	0	0	0	1	0	0	0	0	0	0	0	0	0	1	0	0	0	0	0	0	0	0	0	1	0	0	37.376	0	2.8	0	24185000	0	1007700
P46087	P46087	Probable 28S rRNA (cytosine(4447)-C(5))-methyltransferase	NOP2	sp|P46087|NOP2_HUMAN Probable 28S rRNA (cytosine(4447)-C(5))-methyltransferase OS=Homo sapiens OX=9606 GN=NOP2 PE=1 SV=2	1	2	2	2	0	0	0	0	0	0	0	2	0	0	0	0	0	0	0	0	0	2	0	0	0	0	0	0	0	0	0	2	0	0	89.301	0	2.8	0	3239200	0	80981
P36578	P36578	60S ribosomal protein L4	RPL4	sp|P36578|RL4_HUMAN 60S ribosomal protein L4 OS=Homo sapiens OX=9606 GN=RPL4 PE=1 SV=5	1	2	2	2	0	0	0	1	0	0	0	1	0	0	0	0	0	1	0	0	0	1	0	0	0	0	0	1	0	0	0	1	0	0	47.697	0	2.8	0	5302000	0	196370
P35659	P35659	Protein DEK	DEK	sp|P35659|DEK_HUMAN Protein DEK OS=Homo sapiens OX=9606 GN=DEK PE=1 SV=1	1	1	1	1	0	0	0	0	0	0	0	1	0	0	0	0	0	0	0	0	0	1	0	0	0	0	0	0	0	0	0	1	0	0	42.674	0	2.7	0	0	0	0
P12236	P12236	ADP/ATP translocase 3;ADP/ATP translocase 3, N-terminally processed	SLC25A6	sp|P12236|ADT3_HUMAN ADP/ATP translocase 3 OS=Homo sapiens OX=9606 GN=SLC25A6 PE=1 SV=4	1	6	1	1	1	3	1	5	3	0	1	1	2	0	0	0	0	1	0	0	0	0	0	0	0	0	0	1	0	0	0	0	0	0	32.866	0	2.7	0	0	0	0
Q4KMP7	Q4KMP7	TBC1 domain family member 10B	TBC1D10B	sp|Q4KMP7|TB10B_HUMAN TBC1 domain family member 10B OS=Homo sapiens OX=9606 GN=TBC1D10B PE=1 SV=3	1	8	8	8	0	0	4	0	8	0	0	1	0	1	0	0	4	0	8	0	0	1	0	1	0	0	4	0	8	0	0	1	0	1	87.198	0	2.6	0	8802300	0	244510
Q04828;P52895;P42330	Q04828;P52895;P42330	Aldo-keto reductase family 1 member C1;Aldo-keto reductase family 1 member C2;Aldo-keto reductase family 1 member C3	AKR1C1;AKR1C2;AKR1C3	sp|Q04828|AK1C1_HUMAN Aldo-keto reductase family 1 member C1 OS=Homo sapiens OX=9606 GN=AKR1C1 PE=1 SV=1;sp|P52895|AK1C2_HUMAN Aldo-keto reductase family 1 member C2 OS=Homo sapiens OX=9606 GN=AKR1C2 PE=1 SV=3;sp|P42330|AK1C3_HUMAN Aldo-keto reductase fami	3	1	1	1	0	0	0	0	0	0	0	1	0	0	0	0	0	0	0	0	0	1	0	0	0	0	0	0	0	0	0	1	0	0	36.788	0	2.5	0	25659000	0	1115600
P09651;Q32P51	P09651	Heterogeneous nuclear ribonucleoprotein A1;Heterogeneous nuclear ribonucleoprotein A1, N-terminally processed	HNRNPA1	sp|P09651|ROA1_HUMAN Heterogeneous nuclear ribonucleoprotein A1 OS=Homo sapiens OX=9606 GN=HNRNPA1 PE=1 SV=5	2	3	3	2	0	2	0	2	1	0	1	1	1	0	0	2	0	2	1	0	1	1	1	0	0	2	0	1	0	0	0	0	1	0	38.746	0	2.4	0	15634000	0	822840
Q5XKL5	Q5XKL5	BTB/POZ domain-containing protein 8	BTBD8	sp|Q5XKL5|BTBD8_HUMAN BTB/POZ domain-containing protein 8 OS=Homo sapiens OX=9606 GN=BTBD8 PE=2 SV=2	1	1	1	1	1	1	0	0	0	1	0	1	0	1	1	1	0	0	0	1	0	1	0	1	1	1	0	0	0	1	0	1	0	1	42.793	2.4	2.4	0	0	0	0
P48594	P48594	Serpin B4	SERPINB4	sp|P48594|SPB4_HUMAN Serpin B4 OS=Homo sapiens OX=9606 GN=SERPINB4 PE=1 SV=2	1	7	7	2	0	0	0	0	2	6	0	1	0	0	0	0	0	0	2	6	0	1	0	0	0	0	0	0	0	2	0	0	0	0	44.853	17.2	2.3	123930000	7409900	5388100	322170
P29508	P29508	Serpin B3	SERPINB3	sp|P29508|SPB3_HUMAN Serpin B3 OS=Homo sapiens OX=9606 GN=SERPINB3 PE=1 SV=2	1	7	2	2	0	0	0	0	2	6	0	1	0	0	0	0	0	0	0	2	0	0	0	0	0	0	0	0	0	2	0	0	0	0	44.564	15.9	2.3	13110000	0	569980	0
O60832	O60832	H/ACA ribonucleoprotein complex subunit 4	DKC1	sp|O60832|DKC1_HUMAN H/ACA ribonucleoprotein complex subunit DKC1 OS=Homo sapiens OX=9606 GN=DKC1 PE=1 SV=3	1	2	2	2	0	1	0	0	0	0	0	1	0	0	0	1	0	0	0	0	0	1	0	0	0	1	0	0	0	0	0	1	0	0	57.673	0	2.3	0	0	0	0
O95486	O95486	Protein transport protein Sec24A	SEC24A	sp|O95486|SC24A_HUMAN Protein transport protein Sec24A OS=Homo sapiens OX=9606 GN=SEC24A PE=1 SV=2	1	6	6	6	0	0	2	0	2	1	0	2	0	4	0	0	2	0	2	1	0	2	0	4	0	0	2	0	2	1	0	2	0	4	119.75	1.4	2.2	2071400	13523000	51784	338080
P31943;P55795;P52597	P31943;P55795	Heterogeneous nuclear ribonucleoprotein H;Heterogeneous nuclear ribonucleoprotein H, N-terminally processed;Heterogeneous nuclear ribonucleoprotein H2	HNRNPH1;HNRNPH2	sp|P31943|HNRH1_HUMAN Heterogeneous nuclear ribonucleoprotein H OS=Homo sapiens OX=9606 GN=HNRNPH1 PE=1 SV=4;sp|P55795|HNRH2_HUMAN Heterogeneous nuclear ribonucleoprotein H2 OS=Homo sapiens OX=9606 GN=HNRNPH2 PE=1 SV=1	3	3	3	3	0	0	0	1	0	0	2	1	3	0	0	0	0	1	0	0	2	1	3	0	0	0	0	1	0	0	2	1	3	0	49.229	0	2.2	0	3468400	0	133400
P19474	P19474	E3 ubiquitin-protein ligase TRIM21	TRIM21	sp|P19474|RO52_HUMAN E3 ubiquitin-protein ligase TRIM21 OS=Homo sapiens OX=9606 GN=TRIM21 PE=1 SV=1	1	4	4	4	0	0	2	0	3	0	1	1	0	1	0	0	2	0	3	0	1	1	0	1	0	0	2	0	3	0	1	1	0	1	54.169	0	2.1	0	8830500	0	294350
O43818	O43818	U3 small nucleolar RNA-interacting protein 2	RRP9	sp|O43818|U3IP2_HUMAN U3 small nucleolar RNA-interacting protein 2 OS=Homo sapiens OX=9606 GN=RRP9 PE=1 SV=1	1	1	1	1	0	0	0	0	0	0	0	1	0	0	0	0	0	0	0	0	0	1	0	0	0	0	0	0	0	0	0	1	0	0	51.84	0	2.1	0	0	0	0
P01859	P01859	Ig gamma-2 chain C region	IGHG2	sp|P01859|IGHG2_HUMAN Immunoglobulin heavy constant gamma 2 OS=Homo sapiens OX=9606 GN=IGHG2 PE=1 SV=2	1	3	1	1	1	0	1	1	1	2	0	1	0	1	0	0	0	1	0	0	0	0	0	0	0	0	0	1	0	0	0	0	0	0	35.9	5.8	2.1	0	0	0	0
Q96K21	Q96K21	Abscission/NoCut checkpoint regulator	ZFYVE19	sp|Q96K21|ANCHR_HUMAN Abscission/NoCut checkpoint regulator OS=Homo sapiens OX=9606 GN=ZFYVE19 PE=1 SV=3	1	1	1	1	0	0	0	0	0	0	0	1	0	0	0	0	0	0	0	0	0	1	0	0	0	0	0	0	0	0	0	1	0	0	51.546	0	2.1	0	12531000	0	368560
P01861	P01861	Ig gamma-4 chain C region	IGHG4	sp|P01861|IGHG4_HUMAN Immunoglobulin heavy constant gamma 4 OS=Homo sapiens OX=9606 GN=IGHG4 PE=1 SV=1	1	4	1	1	1	0	1	0	1	4	0	1	0	1	0	0	0	0	0	1	0	0	0	0	0	0	0	0	0	1	0	0	0	0	35.94	15.9	2.1	7805600	0	557550	0
O00567	O00567	Nucleolar protein 56	NOP56	sp|O00567|NOP56_HUMAN Nucleolar protein 56 OS=Homo sapiens OX=9606 GN=NOP56 PE=1 SV=4	1	1	1	1	0	0	0	0	0	0	0	1	0	0	0	0	0	0	0	0	0	1	0	0	0	0	0	0	0	0	0	1	0	0	66.049	0	2	0	3381700	0	93935
P08670;P17661;P14136	P08670	Vimentin	VIM	sp|P08670|VIME_HUMAN Vimentin OS=Homo sapiens OX=9606 GN=VIM PE=1 SV=4	3	14	12	12	1	0	9	1	10	0	0	2	0	1	1	0	9	0	10	0	0	0	0	0	1	0	9	0	10	0	0	0	0	0	53.651	0	1.9	0	0	0	0
P14923;P35222	P14923	Junction plakoglobin	JUP	sp|P14923|PLAK_HUMAN Junction plakoglobin OS=Homo sapiens OX=9606 GN=JUP PE=1 SV=3	2	6	6	6	0	2	0	2	3	2	0	1	0	0	0	2	0	2	3	2	0	1	0	0	0	2	0	2	3	2	0	1	0	0	81.744	3.8	1.9	25506000	7835300	542670	166710
Q14498	Q14498	RNA-binding protein 39	RBM39	sp|Q14498|RBM39_HUMAN RNA-binding protein 39 OS=Homo sapiens OX=9606 GN=RBM39 PE=1 SV=2	1	1	1	1	0	0	0	0	0	0	0	1	0	0	0	0	0	0	0	0	0	1	0	0	0	0	0	0	0	0	0	1	0	0	59.379	0	1.9	0	5694100	0	219000
P38646	P38646	Stress-70 protein, mitochondrial	HSPA9	sp|P38646|GRP75_HUMAN Stress-70 protein, mitochondrial OS=Homo sapiens OX=9606 GN=HSPA9 PE=1 SV=2	1	11	11	11	3	0	4	5	7	1	0	1	0	3	3	0	4	5	7	1	0	1	0	3	3	0	4	5	7	1	0	1	0	3	73.68	1.3	1.8	3846900	16872000	89462	392370
O00159	O00159	Unconventional myosin-Ic	MYO1C	sp|O00159|MYO1C_HUMAN Unconventional myosin-Ic OS=Homo sapiens OX=9606 GN=MYO1C PE=1 SV=4	1	9	9	9	0	1	0	0	0	0	7	2	6	0	0	1	0	0	0	0	7	2	6	0	0	1	0	0	0	0	7	2	6	0	121.68	0	1.8	0	4051900	0	60476
P26368	P26368	Splicing factor U2AF 65 kDa subunit	U2AF2	sp|P26368|U2AF2_HUMAN Splicing factor U2AF 65 kDa subunit OS=Homo sapiens OX=9606 GN=U2AF2 PE=1 SV=4	1	1	1	1	0	0	0	0	0	0	0	1	0	1	0	0	0	0	0	0	0	1	0	1	0	0	0	0	0	0	0	1	0	1	53.5	0	1.7	0	10619000	0	558900
Q8TCT0	Q8TCT0	Ceramide kinase	CERK	sp|Q8TCT0|CERK1_HUMAN Ceramide kinase OS=Homo sapiens OX=9606 GN=CERK PE=1 SV=1	1	1	1	1	0	0	0	0	0	0	0	1	0	0	0	0	0	0	0	0	0	1	0	0	0	0	0	0	0	0	0	1	0	0	59.977	0	1.7	0	1040700	0	41628
O76021	O76021	Ribosomal L1 domain-containing protein 1	RSL1D1	sp|O76021|RL1D1_HUMAN Ribosomal L1 domain-containing protein 1 OS=Homo sapiens OX=9606 GN=RSL1D1 PE=1 SV=3	1	3	3	3	0	2	0	0	0	0	0	1	0	1	0	2	0	0	0	0	0	1	0	1	0	2	0	0	0	0	0	1	0	1	54.972	0	1.6	0	2544200	0	97853
Q9NV06	Q9NV06	DDB1- and CUL4-associated factor 13	DCAF13	sp|Q9NV06|DCA13_HUMAN DDB1- and CUL4-associated factor 13 OS=Homo sapiens OX=9606 GN=DCAF13 PE=1 SV=2	1	2	2	2	1	0	1	0	0	0	0	1	0	0	1	0	1	0	0	0	0	1	0	0	1	0	1	0	0	0	0	1	0	0	51.402	0	1.6	0	7080700	0	228410
Q8IYM9	Q8IYM9	E3 ubiquitin-protein ligase TRIM22	TRIM22	sp|Q8IYM9|TRI22_HUMAN E3 ubiquitin-protein ligase TRIM22 OS=Homo sapiens OX=9606 GN=TRIM22 PE=1 SV=1	1	1	1	1	0	0	0	0	0	0	0	1	0	0	0	0	0	0	0	0	0	1	0	0	0	0	0	0	0	0	0	1	0	0	56.947	0	1.6	0	0	0	0
P49368	P49368	T-complex protein 1 subunit gamma	CCT3	sp|P49368|TCPG_HUMAN T-complex protein 1 subunit gamma OS=Homo sapiens OX=9606 GN=CCT3 PE=1 SV=4	1	1	1	1	0	0	0	0	0	0	0	1	0	0	0	0	0	0	0	0	0	1	0	0	0	0	0	0	0	0	0	1	0	0	60.533	0	1.5	0	14864000	0	401730
Q9Y5J1	Q9Y5J1	U3 small nucleolar RNA-associated protein 18 homolog	UTP18	sp|Q9Y5J1|UTP18_HUMAN U3 small nucleolar RNA-associated protein 18 homolog OS=Homo sapiens OX=9606 GN=UTP18 PE=1 SV=3	1	2	2	2	0	0	1	0	1	0	0	1	0	0	0	0	1	0	1	0	0	1	0	0	0	0	1	0	1	0	0	1	0	0	62.003	0	1.4	0	0	0	0
O00541	O00541	Pescadillo homolog	PES1	sp|O00541|PESC_HUMAN Pescadillo homolog OS=Homo sapiens OX=9606 GN=PES1 PE=1 SV=1	1	2	2	2	0	0	0	0	1	0	0	1	0	2	0	0	0	0	1	0	0	1	0	2	0	0	0	0	1	0	0	1	0	2	68.002	0	1.4	0	4769300	0	132480
P09327	P09327	Villin-1	VIL1	sp|P09327|VILI_HUMAN Villin-1 OS=Homo sapiens OX=9606 GN=VIL1 PE=1 SV=4	1	5	5	5	0	2	0	0	0	0	4	1	0	0	0	2	0	0	0	0	4	1	0	0	0	2	0	0	0	0	4	1	0	0	92.694	0	1.3	0	1862100	0	35809
Q08188	Q08188	Protein-glutamine gamma-glutamyltransferase E;Protein-glutamine gamma-glutamyltransferase E 50 kDa catalytic chain;Protein-glutamine gamma-glutamyltransferase E 27 kDa non-catalytic chain	TGM3	sp|Q08188|TGM3_HUMAN Protein-glutamine gamma-glutamyltransferase E OS=Homo sapiens OX=9606 GN=TGM3 PE=1 SV=4	1	4	4	4	1	0	1	1	3	3	0	1	0	1	1	0	1	1	3	3	0	1	0	1	1	0	1	1	3	3	0	1	0	1	76.631	4	1.3	15246000	9768700	354560	227180
O75122	O75122	CLIP-associating protein 2	CLASP2	sp|O75122|CLAP2_HUMAN CLIP-associating protein 2 OS=Homo sapiens OX=9606 GN=CLASP2 PE=1 SV=3	1	2	2	2	0	0	1	0	0	1	0	1	0	1	0	0	1	0	0	1	0	1	0	1	0	0	1	0	0	1	0	1	0	1	141.06	1.2	1.2	0	3501500	0	40715
Q8WXE9	Q8WXE9	Stonin-2	STON2	sp|Q8WXE9|STON2_HUMAN Stonin-2 OS=Homo sapiens OX=9606 GN=STON2 PE=1 SV=1	1	1	1	1	0	0	1	0	1	1	0	1	0	0	0	0	1	0	1	1	0	1	0	0	0	0	1	0	1	1	0	1	0	0	101.16	1	1	7400400	36910000	189750	946400
Q14980	Q14980	Nuclear mitotic apparatus protein 1	NUMA1	sp|Q14980|NUMA1_HUMAN Nuclear mitotic apparatus protein 1 OS=Homo sapiens OX=9606 GN=NUMA1 PE=1 SV=2	1	8	8	8	0	0	6	0	5	1	0	1	0	1	0	0	6	0	5	1	0	1	0	1	0	0	6	0	5	1	0	1	0	1	238.26	0.6	0.9	0	2105800	0	14624
Q8IY81	Q8IY81	pre-rRNA processing protein FTSJ3	FTSJ3	sp|Q8IY81|SPB1_HUMAN pre-rRNA 2-O-ribose RNA methyltransferase FTSJ3 OS=Homo sapiens OX=9606 GN=FTSJ3 PE=1 SV=2	1	1	1	1	0	0	0	0	0	0	0	1	0	0	0	0	0	0	0	0	0	1	0	0	0	0	0	0	0	0	0	1	0	0	96.557	0	0.9	0	0	0	0
Q9Y623	Q9Y623	Myosin-4	MYH4	sp|Q9Y623|MYH4_HUMAN Myosin-4 OS=Homo sapiens OX=9606 GN=MYH4 PE=2 SV=2	1	2	1	1	0	0	0	0	0	0	0	1	1	0	0	0	0	0	0	0	0	1	0	0	0	0	0	0	0	0	0	1	0	0	223.07	0	0.9	0	71668000	0	564310
Q9HCM7	Q9HCM7	Fibrosin-1-like protein	FBRSL1	sp|Q9HCM7|FBSL_HUMAN Fibrosin-1-like protein OS=Homo sapiens OX=9606 GN=FBRSL1 PE=1 SV=4	1	1	1	1	0	0	0	0	0	0	0	1	0	0	0	0	0	0	0	0	0	1	0	0	0	0	0	0	0	0	0	1	0	0	110.91	0	0.9	0	0	0	0
Q9UPS8	Q9UPS8	Ankyrin repeat domain-containing protein 26	ANKRD26	sp|Q9UPS8|ANR26_HUMAN Ankyrin repeat domain-containing protein 26 OS=Homo sapiens OX=9606 GN=ANKRD26 PE=1 SV=4	1	1	1	1	0	0	0	0	1	0	0	1	0	0	0	0	0	0	1	0	0	1	0	0	0	0	0	0	1	0	0	1	0	0	196.41	0	0.8	0	0	0	0
Q14008	Q14008	Cytoskeleton-associated protein 5	CKAP5	sp|Q14008|CKAP5_HUMAN Cytoskeleton-associated protein 5 OS=Homo sapiens OX=9606 GN=CKAP5 PE=1 SV=3	1	2	2	2	0	0	0	0	0	0	1	1	0	0	0	0	0	0	0	0	1	1	0	0	0	0	0	0	0	0	1	1	0	0	225.49	0	0.8	0	1245400	0	10293
P15924	P15924	Desmoplakin	DSP	sp|P15924|DESP_HUMAN Desmoplakin OS=Homo sapiens OX=9606 GN=DSP PE=1 SV=3	1	21	21	21	0	1	0	8	11	4	1	2	1	3	0	1	0	8	11	4	1	2	1	3	0	1	0	8	11	4	1	2	1	3	331.77	1.3	0.7	43631000	3582800	214930	17649
E9PAV3;Q13765;Q9BZK3	E9PAV3;Q13765	Nascent polypeptide-associated complex subunit alpha, muscle-specific form;Nascent polypeptide-associated complex subunit alpha	NACA	sp|E9PAV3|NACAM_HUMAN Nascent polypeptide-associated complex subunit alpha, muscle-specific form OS=Homo sapiens OX=9606 GN=NACA PE=1 SV=1;sp|Q13765|NACA_HUMAN Nascent polypeptide-associated complex subunit alpha OS=Homo sapiens OX=9606 GN=NACA PE=1 SV=1	3	3	3	3	0	0	3	0	0	0	0	1	0	0	0	0	3	0	0	0	0	1	0	0	0	0	3	0	0	0	0	1	0	0	205.42	0	0.7	0	4761400	0	43285
Q5D862	Q5D862	Filaggrin-2	FLG2	sp|Q5D862|FILA2_HUMAN Filaggrin-2 OS=Homo sapiens OX=9606 GN=FLG2 PE=1 SV=1	1	6	6	6	0	1	1	2	5	0	0	1	0	2	0	1	1	2	5	0	0	1	0	2	0	1	1	2	5	0	0	1	0	2	248.07	0	0.5	0	19218000	0	249590
Q9BYB0	Q9BYB0	SH3 and multiple ankyrin repeat domains protein 3	SHANK3	sp|Q9BYB0|SHAN3_HUMAN SH3 and multiple ankyrin repeat domains protein 3 OS=Homo sapiens OX=9606 GN=SHANK3 PE=1 SV=3	1	1	1	1	1	0	1	1	1	1	0	1	0	0	1	0	1	1	1	1	0	1	0	0	1	0	1	1	1	1	0	1	0	0	184.67	0.5	0.5	109850000	96501000	1234300	1084300
Q01082	Q01082	Spectrin beta chain, non-erythrocytic 1	SPTBN1	sp|Q01082|SPTB2_HUMAN Spectrin beta chain, non-erythrocytic 1 OS=Homo sapiens OX=9606 GN=SPTBN1 PE=1 SV=2	1	12	12	12	0	8	0	7	0	0	9	1	5	0	0	8	0	7	0	0	9	1	5	0	0	8	0	7	0	0	9	1	5	0	274.61	0	0.4	0	13297000	0	81580
Q96JG9	Q96JG9	Zinc finger protein 469	ZNF469	sp|Q96JG9|ZN469_HUMAN Zinc finger protein 469 OS=Homo sapiens OX=9606 GN=ZNF469 PE=2 SV=3	1	1	1	1	0	0	0	0	0	0	0	1	0	0	0	0	0	0	0	0	0	1	0	0	0	0	0	0	0	0	0	1	0	0	410.2	0	0.3	0	0	0	0
