# Supplementary material for: IFRD1 promotes tumor cells “low-cost” survival under glutamine starvation via inhibiting histone H1.0 nucleophagy
Source: Cell Discov. 2024 May 28;10:57. doi: 10.1038/s41421-024-00668-x (PMC11130292; doi:10.1038/s41421-024-00668-x)
Supplement: Supplementary file 5 — Supplementary Table S4 [file 41421_2024_668_MOESM5_ESM.xlsx]

## Sheet: -Gln vs. Ctrl
gene name	Gln(-)-1	Gln(-)-2	Gln(-)-3	Ctrl-1	Ctrl-2	Ctrl-3	Gln(-)/Ctrl	t test p value
H1.0	1.25057	1.33968	1.04974	0.769975	0.88719	0.654708	1.57448	0.0152755
TMEM192	1.22495	1.1464	1.06039	0.732151	0.90972	0.706402	1.46139	0.0105408
RPF1	1.27576	1.19796	0.958313	0.782696	0.891084	0.807408	1.38322	0.0349112
RPL24	1.18627	1.17454	1.0506	0.933911	0.910813	0.668359	1.35746	0.034862
IFRD1	1.12667	1.08866	1.1475	0.890169	0.828123	0.796696	1.33712	0.000953381
STBD1	1.19868	1.17899	1.09426	0.841903	0.864647	0.928751	1.31747	0.00249836
SELENOF	1.03671	1.11562	1.22617	0.881334	0.910521	0.981949	1.218	0.0322024
LAMA5	0.863432	0.827973	0.933085	1.00982	1.07471	1.18434	0.802873	0.0226247
BLOC1S1	0.861635	0.948651	0.907105	1.30306	1.07156	1.05522	0.792278	0.0472869
UBE2C	0.746763	0.748757	0.736583	1.54702	1.35817	1.41795	0.516315	0.000237184

## Sheet: -Gln(KO-IFRD1 vs. WT)
gene name	WT1	WT2	WT3	KO1	KO2	KO3	KO/WT Ratio	KO/WT P value
H1.0	1.238	1.178	1.17	0.812	0.784	0.802	0.669	4.02432e-05
TMEM192	0.902	0.909	0.895	1.076	1.074	1.138	1.215	0.000569482
RPF1	1.113	1.093	1.082	0.958	0.909	0.871	0.833	0.00307501
RPL24	1.136	1.121	1.11	0.888	0.905	0.852	0.786	0.000222002
IFRD1	1.122	1.252	1.249	0.752	0.866	0.806	0.669	0.00179285
STBD1	0.887	0.883	0.903	1.064	1.139	1.114	1.241	0.000526504
SELENOF	1.126	1.168	1.153	0.91	0.82	0.8	0.734	0.00161134
LAMA5	0.918	0.729	0.844	1.172	1.092	1.222	1.399	0.0105709
BLOC1S1	1.154	1.198	1.054	0.881	0.829	0.915	0.771	0.00550041
UBE2C	1.138	1.125	1.103	0.859	0.888	0.901	0.787	0.000139928
