# Supplementary material for: IFRD1 promotes tumor cells “low-cost” survival under glutamine starvation via inhibiting histone H1.0 nucleophagy
Source: Cell Discov. 2024 May 28;10:57. doi: 10.1038/s41421-024-00668-x (PMC11130292; doi:10.1038/s41421-024-00668-x)
Supplement: Supplementary file 6 — Supplementary Table S5 [file 41421_2024_668_MOESM6_ESM.xlsx]

## Sheet: Sheet1
Name	Resistance marker	Vector
pLKO.1	Ampicillin	pLKO.1
sh-MAFG	Ampicillin	pLKO.1
sh-TRIM21	Ampicillin	pLKO.1
lentiCRISPR V2	Ampicillin	lentiCRISPR V2
CRISPR-Cas9-KO IFRD1	Ampicillin	lentiCRISPR V2
HA	Ampicillin	pCMV-HA
HA-MAFG	Ampicillin	pCMV-HA
PGL3	Ampicillin	pGL3-Basic
PGL3-BS	Ampicillin	pGL3-Basic
PGL3-BS-MT	Ampicillin	pGL3-Basic
Flag	Ampicillin	pSin-3Xflag
Flag-IFRD1	Ampicillin	pSin-3Xflag
GFP	Kanamycin	pEGFP-N2
ZFYVE1-GFP	Kanamycin	pEGFP-N2
Flag-ATG14	Ampicillin	p3XFLAG-myc-CMV-24
IFRD1-GFP	Kanamycin	pEGFP-N2
HA-ATG14	Ampicillin	pCMV-HA
GST-GFP	Ampicillin	pGEX-5x-3-GFP
GST-GFP-IFRD1	Ampicillin	pGEX-5x-3-GFP
His-ATG14	Kanamycin	pET28a-ATG14
HA-Ub	Ampicillin	pCMV-HA
Flag-TRIM21	Ampicillin	p3XFLAG-myc-CMV-24
TRIM21-GFP	Kanamycin	pEGFP-N2
pG5Luc	Ampicillin	pG5Luc
pACT	Ampicillin	pACT
pBIND	Ampicillin	pBIND
pACT-TRIM21	Ampicillin	pACT
pBIND-ATG14	Ampicillin	pBIND
pACT-MyoD	Ampicillin	pACT
pBIND-Id	Ampicillin	pBIND
Flag-H1.0	Ampicillin	pSin-3Xflag
BioID2-Flag	Ampicillin	BioID2-Flag
BioID2-Flag-P62	Ampicillin	BioID2-Flag
mCherry-GFP-H1.0	Ampicillin	mCherry-GFP
HA-ATG14-D1	Ampicillin	pCMV-HA
HA-ATG14-D2	Ampicillin	pCMV-HA
HA-ATG14-D3	Ampicillin	pCMV-HA
His-UB	Ampicillin	pCDH
