# Supplementary material for: IFRD1 promotes tumor cells “low-cost” survival under glutamine starvation via inhibiting histone H1.0 nucleophagy
Source: Cell Discov. 2024 May 28;10:57. doi: 10.1038/s41421-024-00668-x (PMC11130292; doi:10.1038/s41421-024-00668-x)
Supplement: Supplementary file 7 — Supplementary Table S6 [file 41421_2024_668_MOESM7_ESM.xlsx]

## Sheet: Sheet1
Usage	Name	Primer Sequence 5’-3’
Knockdown genes	sh-MAFG	CCGGCACTGTTTACATGACCTATTTCTCGAGAAATAGGTCATGTAAACAGTGTTTTT
Knockdown genes	sh-TRIM21	CCGGTGAGAAGTTGGAAGTGGAAATCTCGAGATTTCCACTTCCAACTTCTCATTTTT
QRT-PCR	QRT-ESCO1-F	AACACAGCATCTGCTTTTCCAC
QRT-PCR	QRT-ESCO1-R	CCTGCCATCAGGGTATTCAGC
QRT-PCR	QRT-IFT172-F	AGCCATCAGCCTCTACCTCA
QRT-PCR	QRT-IFT172-R	AGCTCTGTGTTGGCTAGCAG
QRT-PCR	QRT-IFRD1-F	GAAGAACAAGAAGCGGAACACT
QRT-PCR	QRT-IFRD1-R	GGATCGCTATAACCACTGCAA
QRT-PCR	QRT-Actin-F	GTGGCCGAGGACTTTGATTG
QRT-PCR	QRT-Actin-R	CCTGTAACAACGCATCTCATATT
QRT-PCR	QRT-MAFG-F	GAGAATGGCACCAGCCTGAC
QRT-PCR	QRT-MAFG-R	CTGGACGATCTCCTCCTTGG
QRT-PCR	QRT-ATG14-F	CGCTGTGCAACACTACCCG
QRT-PCR	QRT-ATG14-R	GATAAACCTCTCCCGGTCGC
QRT-PCR	QRT-GAPDH-F（for Chip）	TACTAGCGGTTTTACGGGCG
QRT-PCR	QRT-GAPDH-R（for Chip）	TCGAACAGGAGGAGCAGAGAGCGA
QRT-PCR	QRT-IFRD1-Pro.-F（for Chip）	AGGAAACAGGAAGTAGGG
QRT-PCR	QRT-IFRD1-Pro.-R（for Chip）	ATTCTGTTATAAATTCTCCC
QRT-PCR	QRT-EIF3CL-F	ACGGGAAGACAAAGCCAAGA
QRT-PCR	QRT-EIF3CL-R	CTTAACAAGTGGTACGCCACC
QRT-PCR	QRT-EIF6-F	GGTGCACCCTAAAACTTCTATCG
QRT-PCR	QRT-EIF6-R	CAATCACCTCACTCCCTCGG
QRT-PCR	QRT-METTL18-F	CTACAGAACGTCCGGGCTTG
QRT-PCR	QRT-METTL18-R	ACCTGTCAGCAATAGGGGGT
QRT-PCR	QRT-NOP56-F	GGAATGGAAGACCCACCTGTC
QRT-PCR	QRT-NOP56-R	CACTGCTAGTGGCCATCTCTT
QRT-PCR	QRT-ABCE1-F	TTACACGCATCCGCAGTTTG
QRT-PCR	QRT-ABCE1-R	CGCTGAAGTTCACCACCAGA
QRT-PCR	QRT-PIN4-F	CTGGAAAAGGAGGGAAAGGAGGTG
QRT-PCR	QRT-PIN4-R	CACCACCTTTAGGACCCTGAGA
QRT-PCR	QRT-EFL1-F	CAGCACCAAGGTCAGTGTGAT
QRT-PCR	QRT-EFL1-R	CTCCGAGCAGACATCTTGTTG
QRT-PCR	QRT-ATR-F	GGCTTGTAGAAGACCCGACC
QRT-PCR	QRT-ATR-R	AGGGGTCATGATTCGCATGG
QRT-PCR	QRT-18s rRNA-F	TACAGTGAAACTGCGAATGGC
QRT-PCR	QRT-18s rRNA-R	ATCTAGAGTCACCAAGCCGC
CRISPR-Cas9 construction	sgRNA-IFRD1-F（for knockout HCC）	caccGTGATGGGTCAGCTAGTATGC
CRISPR-Cas9 construction	sgRNA-IFRD1-R（for knockout HCC）	aaacGCATACTAGCTGACCCATCAC
CRISPR-Cas9 construction	gRNA1（for knockout mice）	AACCAACACTGTAACAAAGCAGG
CRISPR-Cas9 construction	gRNA2（for knockout mice）	TGTTAAAAGCTTTCCATTCTGGG
Genotyping mouse	P1（for IFRD1 knockout mice）	GTATACCTGTGGCTTGCCGT
Genotyping mouse	P2（for IFRD1 knockout mice）	TCAGACCACCCTACCCCTTT
Genotyping mouse	P3（for IFRD1 knockout mice）	GTACATTTCTGCAGTTGCTTCA
Genotyping mouse	P4（for IFRD1 knockout mice）	AGTCTTCTTGAGTTCCTTCCTCA
