# Supplementary material for: IFRD1 promotes tumor cells “low-cost” survival under glutamine starvation via inhibiting histone H1.0 nucleophagy
Source: Cell Discov. 2024 May 28;10:57. doi: 10.1038/s41421-024-00668-x (PMC11130292; doi:10.1038/s41421-024-00668-x)
Supplement: Supplementary file 8 — Supplementary Table S7 [file 41421_2024_668_MOESM8_ESM.xlsx]

## Sheet: Sheet1
Name	Company	Code	Usage
Anti-beta-Actin	CMC TAG	AT0001	WB(1:3000)
Anti-IFRD1	proteintech	12939-1-AP	IF(1:100);WB(1:1000);IHC(1:200);IP(2μg)
Anti-MAFG	ABclonal	A16056	WB(1:1000);ChIP(2μg)
Anti-HA-Tag (C29F4)	CST	3724	WB(1:1000)
Anti-LC3B	Abcam	ab48394	IF(1:100);WB(1:1000)
Anti-P62	Abcam	ab91526	IF(1:100);WB(1:1000)
Anti-FLAG	Sigma	F1804	WB(1:1000)
Anti-mTOR (7C10)	CST	2983	WB(1:1000)
Anti-Phospho-mTOR (Ser2448)	CST	5536	WB(1:1000)
Anti-p70S6K	proteintech	14485-1-AP	WB(1:1000)
Anti-p-p70 S6 Kinase (Thr389)	CST	9205	WB(1:1000)
Anti-p-4E-BP1(Thr37/46)	CST	2855	WB(1:1000)
Anti-4E-BP1	CST	9452	WB(1:1000)
Anti-Phospho-AMPKα (Thr172)	CST	2535	WB(1:1000)
Anti-AMPKα	CST	5831	WB(1:1000)
Anti-AMPK Beta 1	CST	12063	WB(1:1000)
Anti-AMPKγ1	CST	4187	WB(1:1000)
Anti-Phospho-ULK1	CST	6439	WB(1:1000)
Anti-Phospho-ULK1 (Ser555)	CST	5869	WB(1:1000)
Anti-Phospho-ULK1 (Ser757)	CST	6888	WB(1:1000)
Anti-ATG13	CST	13468	WB(1:1000)
Autophagy Vesicle Nucleation Antibody Sampler Kit	Cell Signaling Technology	70751T	WB(1:1000)
Anti-GAPDH	CMC TAG	AT0002	WB(1:1000)
Anti-PARP	CST	9532	WB(1:1000)
Anti-Calreticulin	proteintech	27298-1-AP	WB(1:1000)
Anti-Calnexin	Proteintech Group	66903-1-Ig	IF(1:100)
Anti-Purified Anti-PtdIns(3)P IgG	Echelon Biosciences	Z-P003	IF(1:100)
Anti-ATG14	Proteintech Group	28021-1-AP	WB(1:1000);IHC(1:200)
Anti-GFP	Abmart	M20004	WB(1:1000)
Anti-His-Tag (27E8)	CST	2366	WB(1:1000)
Anti-GST	SCB	sc-138	WB(1:1000)
Anti-TRIM21	Proteintech Group	12108-1-AP	WB(1:1000)
Anti-Histone H1.0	Proteintech	17510-1-AP	WB(1:1000)
Mouse monoclonal anti-puromycin antibody	Millipore	MABE343	WB(1:5000)
Anti-Lamin A + Lamin C	Abcam	ab238303	IF(1:100)
Anti-TriMethyl-Histone H3-K9	ABclonal	A2360	IF(1:100)
Anti-Histone H1.0	ABclonal	A3298	IF(1:100);IHC(1:200)
Anti-Ki67	Proteintech	27309-1-AP	IHC(1:200)
Anti-Casepase 3	CST	9662S	WB(1:1000)
Anti-GPX4	Abcam	252833	WB(1:1000)
